# Supplementary material for: Bioinspired thermadapt shape-memory polymer with light-induced reversible fluorescence for rewritable 2D/3D-encoding information carriers
Source: Nat Commun. 2023 Nov 6;14:7131. doi: 10.1038/s41467-023-42795-1 (PMC10628284; doi:10.1038/s41467-023-42795-1)
Supplement: Supplementary file 6 — Source data [file 41467_2023_42795_MOESM6_ESM.xlsx]

## Sheet: Fig. 2
UV-vis spectra of TSFF after irradiating by 365 nm UV light for 0, 1, 2, 3 and 4 h (Fig. 2b)							Fluorescence spectra of TSFF after irradiating by 365 nm UV light for 0, 1, 2, 3 and 4 h (Fig. 2c)							Fluorescence spectra of TSFF after irradiating by 365 nm and 254 nm UV light for 0.5 and 2 h (Fig. 2d)					Change of fluorescence intensity upon alternate irradiation by 365 nm and 254 nm UV light for 0.5 and 2 h, respectively (Fig. 2e)
Wavelength	Absorbance	Absorbance	Absorbance	Absorbance	Absorbance		Wavelength	FL Intensity	FL Intensity	FL Intensity	FL Intensity	FL Intensity		Wavelength	FL Intensity	FL Intensity	FL Intensity		Cycle Time	FL Intensity
nm	arb.units	arb.units	arb.units	arb.units	arb.units		nm	arb.units	arb.units	arb.units	arb.units	arb.units		nm	arb.units	arb.units	arb.units			arb.units
	0 h	1 h	2 h	3 h	4 h			original	1 h	2 h	3 h	4 h			original	recovered under 254 nm UV light	under 365 nm UV light
550	0.55144	0.61098	0.63109	0.57864	0.51372		300	348600	87790	53400	44250	5910		300	528965	425279	55025		Original (Cycle 1)	1042890
549	0.55048	0.61101	0.63167	0.57924	0.51297		301	349870	87580	54800	45040	6390		301	528291	429746	54419		365 nm UV light irradiation 0.5 h (Cycle 1)	109150
548	0.55095	0.61116	0.63194	0.5795	0.51369		302	347380	89340	54390	45690	6560		302	532150	425993	55166		254 nm UV light irradiation 2 h (Cycle 1)	953550
547	0.5517	0.61226	0.63188	0.58009	0.51485		303	346960	89180	54430	44800	6450		303	534698	422698	55893		365 nm UV light irradiation 0.5 h (Cycle 2)	182090
546	0.55234	0.61243	0.63382	0.58142	0.51566		304	348210	89630	54940	44600	6030		304	537191	427870	56651		254 nm UV light irradiation 2 h (Cycle 2)	897210
545	0.55533	0.6154	0.63576	0.58385	0.51819		305	346320	93210	55820	46920	6350		305	535490	432052	56267		365 nm UV light irradiation 0.5 h (Cycle 3)	131430
544	0.55629	0.61691	0.63742	0.5845	0.51881		306	343910	94680	55790	46450	6810		306	542915	436417	57691		254 nm UV light irradiation 2 h (Cycle 3)	796690
543	0.55797	0.6189	0.63911	0.58672	0.51939		307	342730	93830	56900	47110	6700		307	544708	435152	57328
542	0.55746	0.61897	0.63951	0.58694	0.52202		308	341390	94200	57160	47570	7010		308	553289	440752	57479
541	0.55742	0.61887	0.63902	0.58679	0.52101		309	345660	94640	57170	47340	6620		309	544671	438529	59338
540	0.55815	0.62082	0.64117	0.5869	0.52187		310	346660	95320	57190	49370	6650		310	554163	443353	58721
539	0.5609	0.62251	0.64214	0.58784	0.52185		311	347290	98800	56230	47150	6890		311	555209	443302	59085
538	0.56294	0.62508	0.64539	0.59138	0.52516		312	351030	97020	57970	48240	7220		312	557885	448300	59035
537	0.56395	0.62653	0.64598	0.59262	0.52582		313	352480	98610	58380	47490	6710		313	558039	450463	59843
536	0.56526	0.62756	0.64821	0.59378	0.52739		314	352050	98650	57150	48360	6930		314	561889	448861	59731
535	0.56519	0.62697	0.64922	0.59557	0.52806		315	356330	101790	57010	49570	7480		315	561142	455420	60186
534	0.56618	0.62775	0.64943	0.59459	0.52843		316	353960	101910	58160	48310	7460		316	563044	457674	59439
533	0.56642	0.6275	0.64912	0.59557	0.52904		317	361710	100800	58210	49140	7240		317	567531	460418	59853
532	0.5687	0.62976	0.6499	0.5972	0.53011		318	361810	101520	57180	48410	7600		318	569815	464814	61418
531	0.56941	0.63087	0.6524	0.59921	0.53198		319	360790	104600	57810	50170	7130		319	574192	467303	59984
530	0.57336	0.63342	0.65567	0.60011	0.53423		320	365180	107250	59220	49350	7930		320	578096	467701	61539
529	0.57344	0.63602	0.65689	0.6031	0.53624		321	368520	105380	60040	51050	7130		321	577322	471954	61115
528	0.57579	0.63716	0.65852	0.60402	0.53827		322	375460	106380	59420	49870	7850		322	577959	477656	61953
527	0.57561	0.63499	0.65746	0.60446	0.53731		323	373970	108460	58200	50570	8280		323	583283	480002	60630
526	0.57533	0.63637	0.65796	0.60477	0.5363		324	378650	107610	60020	50090	7580		324	583556	479920	63115
525	0.57655	0.63776	0.66066	0.6058	0.539		325	386260	110520	60680	49960	8020		325	587296	480930	63014
524	0.57764	0.64067	0.66127	0.60597	0.53845		326	381730	113390	60750	50300	8190		326	590353	488651	62852
523	0.58176	0.64302	0.6646	0.60901	0.54239		327	384730	113520	60360	49550	8760		327	588333	491558	64256
522	0.58258	0.64485	0.66628	0.61169	0.54417		328	393810	114570	60350	51620	8700		328	601647	495883	63367
521	0.58241	0.64594	0.66574	0.61119	0.54448		329	394140	118620	61090	52280	8930		329	600418	498800	64115
520	0.58241	0.64568	0.66731	0.61143	0.54446		330	400240	121180	61810	52240	8770		330	606470	505747	64489
519	0.58237	0.64638	0.66763	0.61307	0.54535		331	402930	121660	61650	53330	9030		331	609209	509541	64711
518	0.58496	0.64693	0.66972	0.61411	0.54655		332	408780	126030	62280	55170	9520		332	619328	515018	67175
517	0.58746	0.64975	0.67258	0.61513	0.5499		333	410320	127720	62910	55140	8730		333	612876	520730	67317
516	0.58917	0.65242	0.6738	0.61853	0.5506		334	412730	129910	63600	55310	9320		334	625052	519772	68508
515	0.59004	0.65306	0.67509	0.61848	0.55051		335	417140	132550	64180	57010	10000		335	627199	526657	68771
514	0.59093	0.65324	0.67519	0.61975	0.55197		336	419540	135440	65680	55840	10370		336	633087	533715	66993
513	0.5918	0.65315	0.67625	0.62059	0.55188		337	423210	137630	67120	57870	11020		337	637027	539927	68862
512	0.59189	0.6554	0.67781	0.62013	0.55333		338	428230	141120	65120	57480	10840		338	642478	551422	68508
511	0.59492	0.65746	0.67932	0.62271	0.55556		339	431990	146690	67040	58640	11150		339	646318	551208	72053
510	0.59691	0.65955	0.68376	0.62659	0.55756		340	439190	148050	67790	61110	11240		340	652479	556237	73781
509	0.59877	0.66112	0.68486	0.62717	0.55836		341	440490	150650	68680	61420	11900		341	656756	563377	72548
508	0.59872	0.66304	0.68483	0.62782	0.55962		342	439070	153640	67650	62100	11790		342	660733	570047	73508
507	0.59885	0.66226	0.68449	0.62738	0.55933		343	449340	159420	70190	64280	12160		343	670961	580706	75629
506	0.60049	0.66359	0.68596	0.62912	0.56113		344	451980	157160	70600	64970	12600		344	675056	580615	77124
505	0.60349	0.66553	0.68973	0.631	0.56319		345	457080	161420	73030	67150	12880		345	685849	587979	77770
504	0.60451	0.66846	0.69067	0.63451	0.56526		346	459150	165290	73610	67460	13540		346	686540	594997	77043
503	0.60783	0.67064	0.69229	0.63528	0.56783		347	462670	169110	74340	69370	13150		347	697952	606359	77538
502	0.60788	0.67049	0.69403	0.63643	0.56815		348	463090	170170	75640	69580	13820		348	703949	613214	79517
501	0.60855	0.67224	0.69487	0.63754	0.56877		349	471760	177440	78800	72040	14330		349	711220	619823	79962
500	0.6097	0.67305	0.69626	0.63751	0.56891		350	476970	179550	78460	72770	14750		350	720338	631941	81325
499	0.61037	0.67464	0.69685	0.63933	0.57047		351	486500	185280	79350	74660	15380		351	731995	642039	85345
498	0.61378	0.67755	0.70029	0.64212	0.57402		352	492400	188370	80220	76870	15350		352	739712	648077	83951
497	0.61526	0.67883	0.70235	0.64473	0.57561		353	496520	196000	84770	78580	15590		353	744289	660399	86082
496	0.61505	0.68027	0.70198	0.64368	0.57552		354	501330	197990	84670	80850	15860		354	753617	671476	86638
495	0.61623	0.68112	0.70352	0.64589	0.57468		355	507780	203580	86060	82370	16930		355	764218	691285	87214
494	0.61763	0.68195	0.70438	0.64558	0.57568		356	510940	207150	86810	84870	16980		356	771462	696823	90819
493	0.61925	0.68417	0.70673	0.64775	0.57796		357	513630	209570	87600	86410	16980		357	782618	707503	92900
492	0.62251	0.68665	0.71024	0.65005	0.58067		358	521690	218000	89650	87900	17310		358	792364	715102	92274
491	0.62425	0.69035	0.71324	0.65245	0.58298		359	521650	219120	89400	88290	18250		359	801073	726526	93748
490	0.62578	0.68991	0.71359	0.65169	0.58282		360	520640	222570	90540	90070	18760		360	811274	738531	92647
489	0.62589	0.69157	0.71324	0.65421	0.58301		361	530030	226780	93090	95460	18640		361	815005	738480	93981
488	0.62642	0.69113	0.7139	0.65315	0.58473		362	534950	229110	94020	94740	19840		362	827481	750434	94526
487	0.63033	0.69545	0.71675	0.65643	0.58653		363	532940	231330	94890	95930	19540		363	837036	757952	94980
486	0.63216	0.69823	0.71996	0.65907	0.5889		364	536420	230760	97690	100950	18960		364	840658	761134	95435
485	0.6351	0.70103	0.72278	0.66096	0.59084		365	539270	233080	97910	100470	19970		365	847128	771895	94364
484	0.63422	0.70134	0.72224	0.66283	0.58891		366	543200	237700	99530	102550	19580		366	859067	774302	95395
483	0.63567	0.70157	0.72398	0.66255	0.59106		367	550940	238700	101380	105370	20330		367	865365	783442	98616
482	0.63588	0.70349	0.72383	0.66426	0.59207		368	549740	242020	101230	103580	20270		368	869924	786767	98192
481	0.63832	0.7056	0.7269	0.66481	0.59544		369	551110	245820	100440	109210	21340		369	881563	796314	97586
480	0.64192	0.70886	0.73056	0.66864	0.59819		370	555620	251140	102630	109920	20940		370	889125	800200	99071
479	0.64253	0.71016	0.72981	0.67043	0.59984		371	557250	252240	104350	108270	22390		371	890426	818417	101707
478	0.64407	0.71059	0.73178	0.6711	0.60052		372	560080	258360	105040	110450	22520		372	903939	820049	102121
477	0.64494	0.71069	0.73239	0.67105	0.60043		373	568260	263510	105490	112420	22110		373	911265	836737	104020
476	0.64616	0.71463	0.73468	0.67462	0.60274		374	568980	268790	105530	114240	23970		374	923750	849303	104929
475	0.64827	0.71721	0.73787	0.67755	0.60489		375	572460	270590	106880	112850	24070		375	926171	859054	108141
474	0.65242	0.71976	0.74106	0.67871	0.60663		376	576420	277990	107420	115760	25790		376	937009	865133	110868
473	0.65321	0.72054	0.74046	0.68027	0.60626		377	579420	280140	106350	116760	23880		377	939293	885931	111635
472	0.65286	0.72102	0.74207	0.68005	0.60782		378	581820	285960	108380	116460	25080		378	951278	882310	109080
471	0.65662	0.72475	0.74359	0.68135	0.60974		379	578260	285510	106290	117990	26360		379	947346	894071	109150
470	0.65788	0.72488	0.74747	0.68507	0.61224		380	581120	286790	107100	118640	26010		380	958285	892867	111544
469	0.66296	0.73134	0.74983	0.68916	0.6161		381	575420	287470	108530	118440	25160		381	956528	888165	109009
468	0.66344	0.73387	0.75325	0.68956	0.61806		382	576570	286610	106500	119670	25350		382	953307	879077	107515
467	0.66608	0.7328	0.75429	0.69295	0.61853		383	570740	279180	106330	120150	26460		383	947055	875068	103606
466	0.66574	0.73523	0.75525	0.69035	0.6203		384	559230	278980	107220	119320	24240		384	946009	867949	101707
465	0.66998	0.7368	0.75713	0.69524	0.62157		385	553720	277910	107560	120100	24880		385	945909	862920	103020
464	0.67265	0.74261	0.76308	0.69955	0.62604		386	554720	273860	108110	121040	24410		386	945354	859319	101030
463	0.67369	0.74348	0.76389	0.69905	0.62686		387	552720	275610	107910	120670	24300		387	951223	855331	98081
462	0.67636	0.74521	0.76257	0.70125	0.62743		388	555250	275360	108230	120250	23790		388	949722	852740	100970
461	0.67531	0.74474	0.76509	0.70103	0.62756		389	558850	277290	109660	120250	24530		389	960933	857524	98990
460	0.68095	0.7496	0.76863	0.70497	0.63092		390	560010	276820	108610	123220	25120		390	964027	864205	100657
459	0.68462	0.75363	0.77266	0.70872	0.63472		391	565970	279090	110670	123380	24540		391	973527	868428	101232
458	0.6861	0.75453	0.77229	0.70897	0.63689		392	567280	286450	109750	124690	26150		392	988023	881321	102838
457	0.68848	0.75925	0.77499	0.71158	0.63622		393	578690	291170	112030	129810	24700		393	996796	897212	103879
456	0.68826	0.75797	0.77521	0.71338	0.63947		394	590140	294780	114690	128890	25980		394	1008972	914277	106232
455	0.69302	0.76204	0.77797	0.71561	0.64157		395	605280	307910	115320	132520	26670		395	1024196	919714	107111
454	0.69582	0.76477	0.78146	0.71724	0.64282		396	620230	310250	116990	133360	28360		396	1028773	938737	107908
453	0.69989	0.7686	0.78447	0.72156	0.64711		397	630290	314000	115010	136040	27940		397	1037173	951517	107848
452	0.70012	0.77246	0.78767	0.72227	0.6499		398	630860	316230	118750	136830	27470		398	1040030	953550	110242
451	0.70193	0.77174	0.78816	0.72359	0.64861		399	623170	315370	116380	135910	27470		399	1042890	950263	108545
450	0.70618	0.77504	0.79163	0.72546	0.65189		400	612500	314900	117180	136630	27690		400	1036117	951731	108676
449	0.70952	0.77985	0.79419	0.73071	0.65466		401	601950	309310	113420	134650	27620		401	1031476	943724	107131
448	0.71196	0.78253	0.79662	0.73193	0.65727		402	587430	309170	113090	129970	27720		402	1018518	931790	104909
447	0.71487	0.78459	0.8004	0.73453	0.66072		403	572360	303280	111900	130430	27410		403	1007179	916072	102030
446	0.71902	0.78944	0.8015	0.73721	0.66116		404	553330	293250	112010	129210	26030		404	993711	903496	100222
445	0.71996	0.791	0.80409	0.73787	0.66209		405	547840	291140	109250	128130	25870		405	985667	878465	94021
444	0.72464	0.79329	0.80832	0.74094	0.66806		406	537980	282040	108120	128790	25420		406	971926	862441	89203
443	0.73071	0.79758	0.81262	0.74582	0.67177		407	535100	280020	109740	124910	23830		407	960369	835706	85274
442	0.73193	0.80217	0.81493	0.74643	0.67221		408	530970	274850	107950	123880	23320		408	944061	818887	81467
441	0.73592	0.80357	0.81496	0.75066	0.67603		409	527820	269830	109990	126170	22540		409	940849	805280	77507
440	0.73842	0.81189	0.82109	0.75331	0.67813		410	533300	270810	110990	126650	20880		410	933160	795437	75376
439	0.7459	0.81366	0.82066	0.75648	0.68039		411	530010	266430	110430	127150	21350		411	928264	774935	69609
438	0.74823	0.81476	0.8239	0.75789	0.68474		412	531130	266450	112240	125480	21380		412	916161	763817	68165
437	0.74994	0.81921	0.82681	0.75978	0.68585		413	532130	262960	111100	126440	20560		413	916625	749904	64872
436	0.75813	0.82355	0.83415	0.76736	0.68829		414	537990	258420	108820	125230	19770		414	906096	743937	63994
435	0.75993	0.82906	0.83678	0.76544	0.69067		415	536700	260300	108110	124770	18890		415	906588	733196	60903
434	0.76559	0.83284	0.83881	0.77162	0.69841		416	539450	259370	109040	124550	18820		416	906469	730922	59903
433	0.76888	0.83528	0.8392	0.7762	0.69855		417	550040	260580	110010	125050	20650		417	898752	714714	57459
432	0.77194	0.83485	0.84169	0.7739	0.69635		418	558130	263000	110300	126070	19930		418	891154	711368	57015
431	0.78104	0.83981	0.84525	0.77856	0.70146		419	563870	262880	106990	121840	19060		419	886713	705636	55489
430	0.78697	0.84517	0.85089	0.78217	0.70386		420	554760	255930	105520	120910	20300		420	871807	688480	54035
429	0.78862	0.85028	0.85329	0.78508	0.70628		421	544640	253440	103880	117350	18710		421	854745	678575	53480
428	0.79587	0.85637	0.85622	0.78767	0.71106		422	542190	252220	102100	117220	20260		422	849239	669222	50227
427	0.80353	0.85965	0.8559	0.78918	0.70999		423	539340	248130	101380	115520	19450		423	836354	658798	48985
426	0.80974	0.86484	0.86113	0.78993	0.71646		424	534890	244920	101030	115030	18980		424	830302	651372	48935
425	0.81926	0.8694	0.86452	0.79741	0.7213		425	534270	243520	99590	114660	18850		425	818627	639265	49106
424	0.8279	0.87746	0.87056	0.80049	0.72282		426	533330	243400	99430	113230	20120		426	817271	642733	48389
423	0.83812	0.88173	0.87538	0.80379	0.73138		427	528970	243200	98000	112670	19810		427	817662	636276	47521
422	0.84875	0.88983	0.8795	0.80849	0.73265		428	536360	239680	98370	113350	18670		428	804786	628891	47106
421	0.86243	0.89931	0.88353	0.81424	0.7357		429	533570	240350	96120	110910	19570		429	799826	620364	46672
420	0.87552	0.90317	0.88821	0.81354	0.73952		430	528200	241430	95570	108900	19430		430	798170	618987	45612
419	0.8887	0.91595	0.89417	0.82179	0.74135		431	529130	241940	93610	110920	20010		431	790280	617488	44965
418	0.90688	0.92482	0.90138	0.82408	0.7478		432	529160	240970	96100	106720	19600		432	786568	619813	44188
417	0.92917	0.94066	0.90794	0.83199	0.75359		433	528930	243250	94020	109210	20030		433	787942	616998	44177
416	0.95721	0.95392	0.9151	0.83514	0.75504		434	530980	243800	95870	108790	20470		434	789307	613632	45127
415	0.98395	0.96951	0.92053	0.8389	0.76012		435	538110	246710	93850	109920	20730		435	786604	611623	44400
414	1.00891	0.98137	0.92854	0.84543	0.76895		436	541730	249740	94320	110500	20700		436	787387	618885	44016
413	1.05115	1.00211	0.94307	0.85689	0.77544		437	549160	248250	94500	110910	22010		437	790890	616865	43834
412	1.09082	1.03049	0.95219	0.85974	0.78429		438	551820	251150	95010	109590	21920		438	784711	617488	43430
411	1.13989	1.0513	0.96747	0.86931	0.7887		439	548190	249720	93660	110040	21750		439	782527	609277	43804
410	1.19037	1.08052	0.97665	0.87543	0.79633		440	533760	246120	94700	108820	21450		440	771134	609960	42299
409	1.24019	1.1097	0.99123	0.88454	0.80501		441	534350	244640	92970	107550	21260		441	767257	602218	41632
408	1.2941	1.14053	1.0096	0.89165	0.81415		442	535360	242750	92310	108390	21170		442	764709	594874	41208
407	1.34967	1.16472	1.01852	0.89847	0.81705		443	529000	241060	90880	106770	20810		443	758430	592232	41077
406	1.41472	1.19649	1.02647	0.90291	0.82239		444	525130	242580	90040	106630	21530		444	757166	588540	41360
405	1.4725	1.22984	1.04439	0.91412	0.83383		445	524050	239400	90300	103300	21510		445	755300	598342	40299
404	1.51637	1.25357	1.05785	0.92065	0.83986		446	533950	243130	92550	105740	22000		446	771025	597281	42844
403	1.55362	1.26715	1.0607	0.92339	0.84663		447	544270	251080	94450	110470	22900		447	777295	613244	41218
402	1.56303	1.27301	1.06621	0.92686	0.84589		448	573350	261980	98070	112220	22940		448	793338	613795	42642
401	1.57771	1.282	1.07014	0.92961	0.84978		449	588810	270090	100410	116000	24980		449	788988	622710	41006
400	1.57494	1.28264	1.07675	0.93782	0.85594		450	587390	266640	96650	113820	24510		450	789935	616202	41844
399	1.5611	1.28444	1.08003	0.93594	0.85315		451	576040	261490	94130	112160	22990		451	777413	605380	40521
398	1.54257	1.26964	1.07181	0.93851	0.85893		452	548490	250260	90350	108550	23660		452	762444	597853	39885
397	1.52757	1.27388	1.08052	0.9429	0.862		453	535900	242120	89570	106910	22090		453	748257	588938	38845
396	1.50362	1.26346	1.07994	0.94553	0.86446		454	527150	241310	87740	103090	22520		454	740958	579360	39521
395	1.49905	1.26285	1.08745	0.9481	0.87271		455	530960	241720	91230	105030	23130		455	738966	580706	39814
394	1.49637	1.27921	1.09454	0.96019	0.88043		456	532370	244060	90820	106420	22940		456	731722	575739	37724
393	1.51378	1.28458	1.10345	0.96364	0.88734		457	535180	244930	90180	104010	23220		457	736017	574280	38380
392	1.51401	1.28964	1.11082	0.97115	0.88913		458	535970	245030	89120	104350	23020		458	741705	578932	38350
391	1.54372	1.31247	1.12022	0.9771	0.8963		459	537520	246700	88720	105060	23530		459	745408	578901	38582
390	1.56328	1.32111	1.12679	0.98105	0.90311		460	543850	249950	88870	105710	24710		460	743188	577963	39875
389	1.58206	1.3334	1.13742	0.98782	0.90741		461	557600	255710	89160	108920	25640		461	746828	577820	39016
388	1.6143	1.34787	1.14359	0.99889	0.91289		462	565880	260070	91310	106880	26030		462	757293	592651	38380
387	1.64476	1.36827	1.15131	1.00011	0.91998		463	556910	254670	89210	105330	25150		463	761452	594691	40188
386	1.68558	1.37973	1.1629	1.01035	0.92593		464	563890	255850	90920	106880	25590		464	769578	598373	39915
385	1.7251	1.40695	1.16772	1.01596	0.93634		465	585120	266090	91930	109750	25890		465	776048	603636	38835
384	1.74507	1.41629	1.18231	1.02539	0.94231		466	619080	277520	96980	113160	28640		466	780634	600933	39218
383	1.78276	1.44525	1.18311	1.02962	0.9481		467	620870	280100	94840	114020	29270		467	770725	597322	37875
382	1.8172	1.45935	1.19394	1.03989	0.95296		468	593360	269090	92730	109150	27870		468	758421	589927	37845
381	1.83495	1.46938	1.2067	1.0426	0.9628		469	558290	249490	89460	103430	25400		469	736372	567171	36673
380	1.83089	1.46413	1.20178	1.04469	0.95853		470	523690	239420	83250	99140	24170		470	708262	546475	35946
379	1.83134	1.46049	1.20125	1.04694	0.96451		471	502160	229650	83100	96500	22510		471	685221	526932	34391
378	1.82114	1.45781	1.20409	1.04797	0.9707		472	495250	225510	79970	94000	23050		472	655109	506063	33037
377	1.78078	1.44933	1.20616	1.05363	0.96951		473	471000	213100	75030	89020	21420		473	626490	475075	30613
376	1.75858	1.45065	1.20786	1.06	0.9745		474	433970	200000	70040	83150	19790		474	594585	453186	30492
375	1.7484	1.44598	1.2119	1.06316	0.97842		475	401830	182450	66340	78090	19030		475	572699	437396	28149
374	1.72333	1.4357	1.21425	1.07393	0.98549		476	389930	176440	64410	74920	19030		476	559996	425921	27230
373	1.72296	1.44655	1.22253	1.0824	0.99849		477	384550	172910	62950	74180	18660		477	544799	418996	29007
372	1.72296	1.45122	1.23164	1.08272	1.00734		478	395100	180390	64950	73800	19380		478	548330	413977	29260
371	1.7319	1.46049	1.23642	1.09547	1.01144		479	407260	185500	66080	75810	19460		479	550659	419210	28139
370	1.72975	1.46626	1.24319	1.10313	1.01819		480	412380	188290	67910	78270	20600		480	549631	419924	27876
369	1.73589	1.46996	1.25752	1.11064	1.03098		481	414100	187560	65840	77940	20130		481	543898	412447	28118
368	1.75139	1.4727	1.25655	1.12447	1.04062		482	403090	182760	62610	74940	20210		482	533915	406654	26876
367	1.75027	1.478	1.26372	1.12041	1.0504		483	391220	177940	61210	74560	18910		483	521503	397168	26816
366	1.77524	1.49966	1.26469	1.12892	1.05775		484	370440	168220	60400	72490	18280		484	509873	381674	25402
365	1.79492	1.50909	1.28278	1.14349	1.06171		485	357760	161930	57360	67770	17120		485	494995	373861	24654
364	1.81204	1.53116	1.2886	1.15065	1.06871		486	347750	158090	57170	67150	17730		486	482255	367975	25210
363	1.81895	1.52469	1.28238	1.15736	1.07739		487	345130	158580	56210	66820	17840		487	480598	363018	25725
362	1.84648	1.54118	1.30644	1.17026	1.08514		488	341630	156070	58120	67050	17570		488	477950	368597	25492
361	1.8726	1.56157	1.32237	1.1736	1.0974		489	347010	158780	55330	67890	18000		489	479197	366547	25785
360	1.84554	1.57797	1.32907	1.1925	1.11238		490	356210	164610	60150	68240	18210		490	478169	367241	26119
359	1.86812	1.57518	1.33545	1.19774	1.12553		491	362370	166100	57150	68650	18050		491	477313	362845	25806
358	1.85738	1.57443	1.34206	1.21051	1.13245		492	355400	162540	57440	68480	18800		492	469988	357245	25099
357	1.86176	1.58334	1.36452	1.21684	1.14479		493	341710	158180	55440	67320	17770		493	462626	351074	23977
356	1.85307	1.61211	1.37285	1.23744	1.16406		494	327400	152280	54600	62410	16930		494	453835	341210	23341
355	1.85738	1.60988	1.3877	1.26054	1.17438		495	315460	145370	52790	62760	16620		495	439303	335141	22907
354	1.85451	1.63562	1.38524	1.27112	1.19415		496	309800	142640	51210	62130	16540		496	431213	326400	22866
353	1.85738	1.63013	1.40988	1.28444	1.2133		497	300910	142000	49140	59530	16070		497	425835	321677	22776
352	1.87062	1.65744	1.41177	1.29185	1.21815		498	301730	138260	49400	60560	16170		498	372891	298115	22260
351	1.89473	1.66206	1.43552	1.31552	1.23514		499	298560	136880	49540	59860	16030		499	333360	261773	22907
350	1.89844	1.68396	1.47014	1.32692	1.25128		500	292690	136530	49790	59740	15790		500	315533	240730	23230
349	1.89951	1.69952	1.47861	1.33617	1.26372		501	297940	135800	49800	58330	16330		501	301392	229704	22291
348	1.92943	1.71875	1.48801	1.3591	1.2899		502	283580	131010	48520	57770	15210		502	297415	222319	22331
347	1.93816	1.73444	1.50197	1.37653	1.31204		503	272400	128870	47750	55330	14640		503	292092	219065	22382
346	1.95609	1.74951	1.5269	1.40338	1.31943		504	262870	126760	46200	54130	15040		504	289089	217658	22190
345	1.98512	1.76779	1.53773	1.43082	1.34787		505	250720	115600	45360	53130	14150		505	281973	213710	24493
344	2.01405	1.79985	1.56378	1.45158	1.36296		506	246600	112790	44180	51030	14650		506	284666	208661	25917
343	2.02599	1.80444	1.57544	1.45857	1.39116		507	234840	111270	39600	48600	14660		507	280189	207631	27452
342	2.04634	1.83859	1.58981	1.4933	1.41472		508	232850	109140	39320	48180	13700		508	277495	205632	30603
341	2.05762	1.85072	1.60744	1.50508	1.41629		509	228400	108440	39280	47400	14180		509	271580	200032	36148
340	2.05762	1.88791	1.64716	1.5332	1.45555		510	225700	106030	39270	45470	14440		510	271890	201725	40097
339	2.06219	1.91144	1.65561	1.54187	1.49533		511	224420	104630	38200	45480	14200		511	267294	196625	43137
338	2.10295	1.91754	1.68462	1.58774	1.50993		512	219690	105080	38700	45810	13900		512	264901	196870	47430
337	2.12263	1.97481	1.70288	1.60013	1.53476		513	218740	101800	38180	45360	14130		513	260105	192841	48318
336	2.17531	1.97165	1.73515	1.65196	1.56821		514	215330	100090	37360	43720	13870		514	259396	191658	49833
335	2.13332	2.03101	1.77287	1.67303	1.59427		515	212200	99220	36870	44090	13260		515	255473	188894	49298
334	2.20023	2.02386	1.78598	1.69716	1.63651		516	208330	98420	35930	44460	13720		516	251160	185354	48177
333	2.23833	2.07779	1.8011	1.75215	1.65286		517	204450	95220	35100	41260	12730		517	250660	184345	45450
332	2.2827	2.11565	1.85214	1.74803	1.68527		518	199280	97100	35390	42090	13150		518	245072	181060	40582
331	2.29585	2.14154	1.89633	1.77484	1.71875		519	201140	93950	34730	41020	13120		519	240167	176603	36572
330	2.33479	2.20131	1.90219	1.82954	1.74991		520	197740	92070	34750	40870	13160		520	233870	178775	31633
329	2.36778	2.19174	1.96661	1.85451	1.79532		521	196960	92390	34080	41940	12570		521	231959	173074	25694
328	2.44357	2.20671	1.96411	1.90004	1.84836		522	192630	91700	33190	40020	13020		522	227846	168463	21654
327	2.47047	2.26367	2.01472	1.96101	1.88069		523	191320	90570	33600	39510	13320		523	227136	166025	20382
326	2.44173	2.3916	2.05157	1.99634	1.93991		524	188400	88540	32720	38780	12410		524	220120	163730	17503
325	2.535	2.3756	2.11565	2.03172	1.97801		525	186950	89170	32460	39510	12470		525	215888	160160	18332
							526	185700	86540	32700	39010	12800		526	212676	157508	17564
							527	184840	88480	32040	38340	12780		527	207926	153857	17372
							528	181390	86900	31120	37740	12530		528	204768	152980	17675
							529	179370	84920	31750	36260	12340		529	202329	150736	17574
							530	177070	84820	31100	36370	11120		530	198089	148665	16332
							531	175790	81910	30880	36350	11500		531	195805	145319	17574
							532	173180	81480	29280	35820	11810		532	193193	141525	17221
							533	167680	79310	29500	36070	11920		533	190363	141117	16170
							534	164690	78180	28980	34080	11400		534	185959	141719	15908
							535	159200	76140	28330	34140	11160		535	186286	139975	16261
							536	158030	75070	28220	32980	11460		536	182428	135140	16160
							537	154000	73380	28320	33030	10740		537	181026	134324	15443
							538	152400	71480	27680	32150	10390		538	179479	132906	16099
							539	149760	71400	25710	31570	10450		539	178123	131662	14877
							540	146440	70030	26470	31500	10320		540	176331	128591	15190
							541	142820	69280	26340	30880	10490		541	170971	128959	15493
							542	142860	68270	25890	31400	10790		542	170589	129407	14615
							543	138080	66640	25760	30980	10000		543	168732	126725	14887
							544	139620	65690	24210	30250	10190		544	166794	125368	14958
							545	137050	65880	25150	30110	9930		545	165465	122339	14655
							546	136550	62480	25010	29480	10700		546	162481	123818	14988
							547	132390	63870	25300	29010	9770		547	161543	118789	14403
							548	132860	61760	23500	29660	9960		548	159032	118524	14261
							549	129890	62140	23860	29210	10160		549	157894	118085	14059
							550	127920	60650	23760	27990	9720		550	156056	115546	13817
							551	127270	59620	23680	27780	9410		551	156666	114842	13049
							552	126660	59680	22970	28010	9910		552	151788	114607	13362
							553	126000	59960	23180	27700	9550		553	147038	111241	13433
							554	121330	59940	23220	27330	9810		554	149058	110027	13292
							555	121420	58660	22520	27140	9730		555	145509	108732	12655
							556	121590	57820	21980	26840	9560		556	143298	108854	13251
							557	120590	57140	22340	25720	9230		557	144572	106927	12686
							558	117850	56340	22800	25750	9600		558	142843	103357	12292
							559	116910	55540	21560	25000	9340		559	141596	105529	12312
							560	116360	55580	20900	25150	9430		560	137401	102643	12979
							561	114130	54430	20950	24520	9510		561	134453	102663	12433
							562	115080	54350	20880	24990	9000		562	131495	101827	12272
							563	110980	54160	20470	25130	9130		563	132742	98012	12201
							564	112010	52350	21130	24530	8560		564	129775	96441	11918
							565	108420	52500	19930	23880	9290		565	129038	95503	11585
							566	109490	51630	20070	23200	9200		566	127045	94319	12534
							567	107140	50970	21120	23950	9070		567	124251	93401	12049
							568	105730	51250	20280	23350	8260		568	123023	90647	11888
							569	104320	51280	20360	22920	8650		569	120675	89362	11948
							570	104310	49610	18560	21890	8860		570	120129	88975	11958
							571	102390	49670	19240	22560	8340		571	117235	87251	11666
							572	102470	47500	19180	21550	8260		572	114769	86210	11504
							573	100600	48200	18840	21960	8790		573	112158	83640	11272
							574	98350	47590	19970	22180	7930		574	109846	82671	10959
							575	98200	44490	18100	22330	8220		575	109691	81284	11342
							576	95700	46560	18820	20720	8370		576	109564	82702	11140
							577	94740	45830	18320	21600	8180		577	106279	80539	11383
							578	94020	43640	18820	21280	8060		578	104441	78112	10979
							579	91780	44410	17780	21000	8300		579	103048	80274	10868
							580	91030	42210	17540	19910	7740		580	103367	78407	10110
							581	90900	43240	17320	20710	8170		581	100673	76357	10696
							582	84940	41540	17290	20420	7980		582	100382	74276	10787
							583	85520	41720	16730	19700	8080		583	97343	74307	9878
							584	83500	40320	16900	19170	8130		584	97834	74817	10353
							585	84030	38800	15890	18520	7870		585	97297	74531	10161
							586	81710	38920	16040	19980	7400		586	96870	72685	10716
							587	80230	38190	16420	17970	7650		587	96733	70431	9878
							588	79200	37700	16300	18340	7840		588	93584	71471	10524
							589	78310	37430	15530	18530	7720		589	93930	69809	9666
							590	77890	37830	15890	17300	7340		590	94504	68330	9898
							591	77050	37350	14930	17400	7770		591	91455	67810	9797
							592	75410	36410	14820	17860	7390		592	88652	66637	9807
							593	73990	35840	15290	17520	7520		593	87888	65749	9848
							594	75430	35840	15250	16940	6830		594	86832	65974	9615
							595	74920	35270	15780	17030	7390		595	85940	64862	9151
							596	73520	35840	14480	16880	7560		596	82846	63220	8353
							597	73230	35670	14880	16190	7200		597	81190	62281	9484
							598	73600	34550	15210	16530	6960		598	78205	60904	9534
							599	73360	34640	14300	17170	6760		599	76913	58201	9181
							600	71730	35570	14330	16640	7860		600	77559	58487	8737
							601	70890	33030	15460	16460	6850		601	74593	58120	9373
							602	70960	33260	14410	16490	6760		602	74429	54305	9151
							603	69000	32920	13730	15790	6880		603	72209	55264	8383
							604	68460	33180	14330	16430	7460		604	70634	53581	8868
							605	66520	31490	13710	15700	6920		605	68942	53162	8090
							606	67990	31630	13330	14750	6460		606	67103	49939	8787
							607	64970	31430	13130	15380	6720		607	64519	49470	8373
							608	63650	31110	12940	15120	6390		608	63736	49246	8524
							609	61060	31180	12310	15490	6620		609	63409	47144	8747
							610	61720	29570	12440	14490	6650		610	62544	47858	8040
							611	58480	29280	12780	14260	6330		611	60961	47471	7828
							612	58180	28080	13150	13800	6780		612	62735	46186	8110
							613	57230	28420	12290	13390	6220		613	61361	47930	8302
							614	55960	27400	11680	13000	5900		614	60943	46920	8040
							615	56190	27610	12390	14080	5800		615	61989	45645	8131
							616	52840	26490	11650	13140	6350		616	62371	47420	7989
							617	52200	25010	10940	12670	6060		617	62280	46889	7898
							618	51560	25010	11010	12100	6000		618	62262	46186	7716
							619	51110	24580	10910	12640	6150		619	60479	47022	7969
							620	49070	24530	10930	12120	5830		620	62026	47359	7343
							621	49380	24200	10480	11720	5640		621	60834	47501	8131
							622	48700	23190	11000	11980	5780		622	61926	46828	7525
							623	46550	22350	11240	11840	6020		623	62681	47328	7535
							624	47480	23170	10600	11930	5510		624	61689	46910	7464
							625	46500	22870	10930	11910	5800		625	61416	47175	7302
							626	46760	23210	10550	12350	5540		626	60870	46849	7504
							627	46990	23030	10910	12510	6000		627	61771	46818	7716
							628	44970	23490	10710	12110	5860		628	61998	45339	6818
							629	46940	23490	10830	12270	6430		629	59341	46563	7110
							630	47020	23750	10460	12040	5920		630	57976	46604	6757
							631	48140	23980	10770	12500	5790		631	59705	45890	6757
							632	47160	24600	10960	12540	5620		632	58185	45002	6929
							633	49420	24140	10590	12520	6400		633	59423	45033	6646
							634	49200	24300	11290	13130	6140		634	57175	44717	6696
							635	47750	23750	11370	12550	6100		635	58440	43126	6929
							636	47850	24870	11200	12560	6280		636	57585	44523	6343
							637	46970	23270	10540	11790	5630		637	56820	43432	6888
							638	47210	24290	10630	12670	5770		638	56165	45410	6474
							639	45000	24870	10640	12670	5980		639	56193	42248	6373
							640	46250	23360	10660	12970	6470		640	55601	42687	6525
							641	45340	22940	10640	13000	5650		641	55283	42024	6464
							642	46360	23710	11200	12300	6050		642	55237	42565	6171
							643	45270	24130	10900	12950	5850		643	54009	41738	6434
							644	46300	24170	10900	12430	6050		644	54018	40290	6989
							645	45360	23120	10660	12470	6130		645	51315	40443	6636
							646	45380	23110	11030	12380	6050		646	50359	40168	6676
							647	44110	23590	10740	12150	6000		647	53017	40127	6888
							648	43310	23660	10480	12730	5820		648	50405	39168	6212
							649	44570	23200	10770	12480	5570		649	49049	39352	6888
							650	43750	23570	10760	12490	5900		650	51269	38750	6595
							651	44440	22780	10680	11990	5820
							652	42020	23010	10690	12690	5440
							653	42720	23030	10050	12390	5440
							654	41960	23080	9970	11740	5980
							655	41510	22640	10510	11740	5840
							656	41670	21900	10060	11890	5530
							657	41120	21210	10630	11880	6310
							658	40930	21940	9840	11970	6130
							659	39560	21700	10220	11530	6550
							660	39690	21300	9930	11460	5760
							661	39680	21110	9550	11030	6270
							662	38150	19860	9790	11580	5890
							663	36230	20210	9630	10910	5320
							664	36240	20350	9970	10750	5710
							665	37220	20240	9380	11080	5590
							666	37410	20300	9660	11180	5580
							667	37250	20660	9480	11360	5920
							668	38400	20060	9560	11130	5920
							669	37310	20400	9420	10360	5710
							670	36590	19940	9090	10830	5340
							671	35520	18520	9100	10840	5450
							672	34980	18500	8840	10490	5650
							673	35170	18330	8760	10320	5400
							674	33580	17940	8420	10240	5350
							675	33080	17930	8760	9700	5410
							676	31490	16920	8110	10370	5370
							677	30770	16680	8310	9020	4930
							678	30200	15830	8220	8910	4930
							679	27820	15450	7640	9620	5180
							680	27160	15500	8120	8790	5130
							681	26260	14920	7890	8850	5040
							682	27240	15300	7570	8870	4960
							683	27730	14530	7310	8850	4870
							684	24680	13920	7810	9300	4960
							685	25560	14330	7280	8610	4850
							686	25820	13360	7720	8470	4850
							687	25590	14100	7530	8030	5490
							688	24430	14510	7250	8660	4900
							689	24650	14580	7530	8490	5260
							690	26040	14420	7590	7970	4860
							691	25610	14910	7600	8440	4950
							692	27740	15270	7110	7810	5100
							693	28950	15920	7560	9130	5160
							694	28880	15050	7680	8450	5140
							695	29540	15670	7320	9150	5100
							696	30060	16590	7830	8330	5470
							697	29140	16120	7940	8920	4880
							698	29040	14900	7530	8640	5140
							699	27520	14630	7020	7560	4950
							700	25670	14290	6920	8400	4780

## Sheet: Fig. 3
DSC results of TSFF and pristine cEVA (Fig. 3a)									Stress relaxation of TSFF at 120 °C (Fig. 3c)			Thermadapt shape-memory properties of TSFF as measured by DMA (Fig. 3f)
Temperature	Heat Flow	Temperature	Heat Flow	Temperature	Heat Flow	Temperature	Heat Flow		Time	Relative Stress		Time	Temperture	Stress	Strain
°C	W/g	°C	W/g	°C	W/g	°C	W/g		min	%		min	oC	MPa	%
TSFF	TSFF	TSFF	TSFF	cEVA	cEVA	cEVA	cEVA
159.89	0.24016	-18.418	0.43423	159.906	0.18364	-18.332	0.38704		0.6	100		0	46.34	2.395e-05	0.2594
159.89	0.24015	-18.435	0.4342	159.905	0.18364	-18.348	0.38703		0.63	92.5		0.03	46.82	2.401e-05	0.02495
159.89	0.24015	-18.452	0.43417	159.904	0.18363	-18.366	0.38701		0.66	86.95		0.06	47.79	2.402e-05	0.05486
159.89	0.24015	-18.467	0.43415	159.904	0.18363	-18.382	0.387		0.7	82.92		0.09	49.52	2.4e-05	0.08495
159.89	0.24014	-18.485	0.43412	159.905	0.18362	-18.399	0.38698		0.75	78.35		0.13	51.03	2.393e-05	0.1142
159.89	0.24014	-18.501	0.43409	159.905	0.18361	-18.415	0.38697		0.8	74.77		0.16	52.14	2.396e-05	0.1415
159.889	0.24014	-18.518	0.43406	159.905	0.18361	-18.432	0.38696		0.86	70.97		0.19	53.31	2.393e-05	0.1677
159.889	0.24014	-18.535	0.43404	159.905	0.1836	-18.449	0.38694		0.95	67.27		0.23	54.45	2.389e-05	0.1932
159.889	0.24014	-18.552	0.43401	159.904	0.1836	-18.464	0.38692		1.05	63.89		0.25	55.2	2.395e-05	0.2118
159.889	0.24014	-18.568	0.43398	159.905	0.18359	-18.482	0.38691		1.16	60.69		0.28	55.94	2.407e-05	0.2302
159.889	0.24014	-18.584	0.43395	159.904	0.18359	-18.499	0.38689		1.3	57.74		0.31	56.91	2.389e-05	0.2538
159.889	0.24014	-18.601	0.43392	159.904	0.18358	-18.514	0.38687		1.46	54.86		0.34	57.81	2.392e-05	0.2768
159.889	0.24014	-18.617	0.43388	159.904	0.18358	-18.529	0.38685		1.66	52.31		0.38	58.66	2.397e-05	0.2994
159.889	0.24015	-18.632	0.43381	159.903	0.18357	-18.546	0.38683		1.9	50.05		0.41	59.47	2.409e-05	0.322
159.888	0.24015	-18.649	0.43374	159.903	0.18357	-18.563	0.38679		2.18	47.97		0.44	60.23	2.385e-05	0.3446
159.888	0.24016	-18.664	0.43366	159.903	0.18356	-18.579	0.38673		2.51	46.21		0.47	60.78	2.399e-05	0.3608
159.887	0.24016	-18.681	0.43358	159.903	0.18356	-18.595	0.38666		2.91	44.47		0.49	61.29	2.394e-05	0.3766
159.887	0.24017	-18.697	0.4335	159.902	0.18356	-18.611	0.38659		3.4	42.76		0.53	61.95	2.394e-05	0.3973
159.887	0.24017	-18.712	0.43341	159.902	0.18356	-18.627	0.38647		3.98	41.2		0.56	62.57	2.403e-05	0.417
159.886	0.24018	-18.73	0.43331	159.901	0.18356	-18.642	0.38633		4.68	39.84		0.59	63.16	2.391e-05	0.4362
159.885	0.24019	-18.744	0.43319	159.9	0.18356	-18.657	0.3862		5.51	38.54		0.63	63.72	2.391e-05	0.4554
159.885	0.24019	-18.761	0.43308	159.9	0.18355	-18.674	0.38607		6.52	37.42		0.66	64.24	2.398e-05	0.4738
159.884	0.2402	-18.775	0.43295	159.899	0.18355	-18.69	0.38596		7.72	36.25		0.69	64.73	2.392e-05	0.4912
159.883	0.2402	-18.79	0.43284	159.898	0.18355	-18.704	0.38585		9.17	35.13		0.72	65.09	2.385e-05	0.5041
159.883	0.24021	-18.806	0.43273	159.897	0.18355	-18.719	0.38576		10.9	34.04		0.74	65.42	2.394e-05	0.5167
159.882	0.24021	-18.821	0.43264	159.896	0.18354	-18.736	0.38569		12.98	33.08		0.78	65.84	2.387e-05	0.5339
159.88	0.24021	-18.836	0.43254	159.895	0.18353	-18.75	0.38562		15.48	32.18		0.81	66.24	2.398e-05	0.5501
159.879	0.24021	-18.851	0.4325	159.894	0.18352	-18.765	0.38555		18.48	31.29		0.84	66.62	2.395e-05	0.5668
159.879	0.2402	-18.865	0.43247	159.893	0.18349	-18.779	0.38552		22.08	30.54		0.88	66.97	2.393e-05	0.5833
159.877	0.24019	-18.88	0.43242	159.891	0.1834	-18.794	0.3855		26.4	29.89		0.91	67.3	2.397e-05	0.5992
159.875	0.24016	-18.894	0.43239	159.89	0.18321	-18.808	0.38548		30.5	29.44		0.93	67.53	2.401e-05	0.6111
159.874	0.24009	-18.908	0.43237	159.888	0.18291	-18.821	0.38547					0.96	67.76	2.39e-05	0.6219
159.872	0.23996	-18.923	0.43235	159.886	0.18244	-18.834	0.38546					0.99	68.07	2.392e-05	0.6367
159.871	0.23976	-18.937	0.43232	159.884	0.18175	-18.848	0.38546					1.03	68.33	2.393e-05	0.6516
159.868	0.23938	-18.95	0.43229	159.882	0.18073	-18.862	0.38555					1.06	68.61	2.394e-05	0.6658
159.867	0.23879	-18.962	0.4323	159.881	0.17944	-18.874	0.38588					1.09	68.87	2.393e-05	0.6795
159.864	0.23787	-18.976	0.43248	159.878	0.17779	-18.888	0.38676					1.13	69.12	2.388e-05	0.6931
159.862	0.2367	-18.988	0.43294	159.875	0.17617	-18.9	0.38825					1.15	69.32	2.395e-05	0.703
159.86	0.23519	-19.001	0.43401	159.873	0.17459	-18.912	0.39027					1.18	69.5	2.394e-05	0.7132
159.858	0.23348	-19.013	0.43567	159.869	0.1731	-18.924	0.3927					1.21	69.73	2.396e-05	0.7263
159.854	0.23155	-19.026	0.43802	159.867	0.17152	-18.936	0.3947					1.24	69.95	2.402e-05	0.7392
159.852	0.22977	-19.038	0.44056	159.863	0.17012	-18.947	0.39636					1.28	70.13	2.4e-05	0.7519
159.848	0.2282	-19.048	0.44338	159.86	0.16874	-18.959	0.39813					1.31	70.29	2.393e-05	0.7643
159.844	0.22668	-19.059	0.44537	159.857	0.16728	-18.968	0.40022					1.34	70.45	2.397e-05	0.7768
159.841	0.22523	-19.071	0.44773	159.853	0.16597	-18.98	0.40258					1.38	70.6	2.394e-05	0.7888
159.838	0.22362	-19.08	0.44975	159.849	0.1644	-18.988	0.40494					1.4	70.71	2.395e-05	0.798
159.834	0.22229	-19.091	0.4522	159.845	0.16299	-18.998	0.40746					1.43	70.82	2.398e-05	0.8071
159.83	0.22069	-19.1	0.45487	159.842	0.16165	-19.007	0.4102					1.46	70.97	2.388e-05	0.8187
159.826	0.21958	-19.109	0.45764	159.837	0.16015	-19.018	0.41315					1.49	71.09	2.395e-05	0.8304
159.82	0.2186	-19.12	0.46048	159.831	0.15878	-19.025	0.41613					1.53	71.21	2.395e-05	0.8422
159.816	0.21734	-19.128	0.46332	159.826	0.15749	-19.033	0.41909					1.56	71.32	2.4e-05	0.8538
159.812	0.21628	-19.136	0.46608	159.822	0.15605	-19.042	0.42196					1.59	71.44	2.405e-05	0.8652
159.807	0.21511	-19.144	0.46892	159.817	0.15464	-19.049	0.42508					1.62	71.52	2.39e-05	0.8738
159.801	0.21409	-19.151	0.47163	159.811	0.15333	-19.057	0.42806					1.64	71.6	2.39e-05	0.8822
159.796	0.21319	-19.158	0.4745	159.806	0.15199	-19.064	0.43127					1.68	71.69	2.402e-05	0.8932
159.791	0.21232	-19.167	0.47764	159.8	0.15068	-19.069	0.43462					1.71	71.78	2.394e-05	0.9044
159.784	0.21147	-19.172	0.48055	159.794	0.14943	-19.075	0.43795					1.74	71.87	2.397e-05	0.9153
159.779	0.21043	-19.179	0.48336	159.788	0.14856	-19.08	0.44126					1.78	71.96	2.397e-05	0.9265
159.773	0.2096	-19.183	0.48662	159.782	0.14746	-19.086	0.44458					1.81	72.04	2.401e-05	0.9377
159.767	0.20889	-19.19	0.48974	159.775	0.14651	-19.09	0.44819					1.84	72.11	2.396e-05	0.9486
159.76	0.20837	-19.196	0.49271	159.769	0.1455	-19.094	0.45176					1.87	72.16	2.392e-05	0.957
159.754	0.2081	-19.201	0.49569	159.761	0.14483	-19.099	0.45515					1.89	72.22	2.394e-05	0.9653
159.746	0.20779	-19.205	0.49807	159.753	0.14418	-19.103	0.45846					1.93	72.29	2.402e-05	0.9762
159.74	0.20749	-19.211	0.50085	159.747	0.14364	-19.107	0.46167					1.96	72.35	2.398e-05	0.9867
159.732	0.20765	-19.214	0.5029	159.74	0.14343	-19.111	0.46474					1.99	72.42	2.4e-05	0.9975
159.725	0.20758	-19.218	0.50523	159.732	0.14315	-19.113	0.46781					2.03	72.48	2.397e-05	1.008
159.718	0.20784	-19.221	0.50721	159.724	0.14279	-19.116	0.47067					2.06	72.54	2.395e-05	1.019
159.71	0.20823	-19.223	0.50914	159.716	0.14261	-19.117	0.47333					2.08	72.57	2.393e-05	1.027
159.702	0.20866	-19.227	0.51077	159.707	0.1428	-19.119	0.47582					2.11	72.62	2.399e-05	1.035
159.693	0.20903	-19.228	0.51219	159.698	0.14274	-19.119	0.47823					2.14	72.67	2.394e-05	1.045
159.686	0.20949	-19.232	0.51344	159.69	0.14294	-19.122	0.48066					2.18	72.72	2.395e-05	1.056
159.677	0.21147	-19.232	0.51473	159.682	0.14328	-19.122	0.48266					2.21	72.77	2.392e-05	1.066
159.67	0.21228	-19.234	0.51528	159.674	0.14357	-19.124	0.4846					2.24	72.82	2.39e-05	1.077
159.661	0.21293	-19.234	0.51594	159.664	0.14418	-19.124	0.48618					2.28	72.86	2.401e-05	1.088
159.651	0.21342	-19.234	0.51668	159.656	0.14494	-19.123	0.48776					2.3	72.9	2.392e-05	1.095
159.643	0.21377	-19.234	0.517	159.646	0.14564	-19.124	0.48922					2.33	72.93	2.398e-05	1.104
159.635	0.2144	-19.235	0.51716	159.637	0.14688	-19.123	0.49032					2.36	72.97	2.398e-05	1.114
159.624	0.21549	-19.234	0.5169	159.628	0.14799	-19.121	0.49118					2.39	73.01	2.403e-05	1.125
159.616	0.21701	-19.235	0.5167	159.619	0.14935	-19.12	0.49174					2.43	73.05	2.393e-05	1.135
159.605	0.21954	-19.234	0.51603	159.609	0.15021	-19.119	0.49215					2.46	73.09	2.389e-05	1.146
159.596	0.22295	-19.233	0.51477	159.599	0.15078	-19.117	0.49221					2.49	73.13	2.395e-05	1.157
159.586	0.22658	-19.231	0.51349	159.589	0.15162	-19.115	0.4922					2.53	73.16	2.393e-05	1.168
159.576	0.23023	-19.23	0.51193	159.58	0.15312	-19.113	0.49183					2.55	73.19	2.408e-05	1.177
159.566	0.23288	-19.229	0.51024	159.57	0.15508	-19.111	0.49095					2.58	73.21	2.391e-05	1.186
159.556	0.23496	-19.227	0.50828	159.56	0.15748	-19.108	0.4899					2.61	73.25	2.38e-05	1.197
159.546	0.23736	-19.224	0.50617	159.55	0.15998	-19.104	0.48865					2.64	73.28	2.393e-05	1.208
159.536	0.24013	-19.222	0.50325	159.539	0.16277	-19.102	0.4873					2.68	73.31	2.386e-05	1.219
159.526	0.24326	-19.218	0.50047	159.528	0.16495	-19.098	0.48574					2.71	73.34	2.389e-05	1.23
159.515	0.24595	-19.217	0.49843	159.518	0.16733	-19.095	0.4841					2.74	73.37	2.39e-05	1.241
159.504	0.2487	-19.214	0.49603	159.508	0.16958	-19.092	0.48204					2.77	73.39	2.395e-05	1.248
159.494	0.25181	-19.209	0.49223	159.496	0.17183	-19.088	0.47975					2.79	73.41	2.392e-05	1.257
159.483	0.25449	-19.205	0.48784	159.486	0.17424	-19.083	0.47726					2.83	73.44	2.396e-05	1.268
159.471	0.25779	-19.202	0.4841	159.474	0.17671	-19.079	0.47483					2.86	73.47	2.396e-05	1.28
159.462	0.26065	-19.197	0.48018	159.464	0.17928	-19.075	0.47212					2.89	73.5	2.396e-05	1.291
159.45	0.26398	-19.194	0.47628	159.453	0.18186	-19.071	0.469					2.93	73.52	2.394e-05	1.302
159.439	0.26714	-19.19	0.47222	159.442	0.18446	-19.066	0.46602					2.96	73.55	2.4e-05	1.314
159.427	0.26983	-19.185	0.46802	159.431	0.18722	-19.062	0.4627					2.99	73.57	2.398e-05	1.325
159.416	0.2729	-19.18	0.46306	159.419	0.1899	-19.057	0.45937					3.02	73.59	2.404e-05	1.334
159.405	0.27616	-19.176	0.45834	159.409	0.19267	-19.052	0.45599					3.04	73.62	2.403e-05	1.343
159.392	0.27954	-19.171	0.45379	159.397	0.19548	-19.046	0.45243					3.08	73.64	2.396e-05	1.355
159.381	0.28294	-19.166	0.44904	159.386	0.19822	-19.041	0.44875					3.11	73.66	2.396e-05	1.366
159.371	0.28579	-19.162	0.44455	159.374	0.20116	-19.036	0.44495					3.14	73.69	2.397e-05	1.379
159.358	0.28889	-19.156	0.43979	159.363	0.20374	-19.03	0.44091					3.18	73.71	2.399e-05	1.391
159.346	0.29208	-19.151	0.43508	159.351	0.20678	-19.024	0.43676					3.21	73.73	2.396e-05	1.403
159.335	0.29532	-19.144	0.43033	159.339	0.20948	-19.019	0.43236					3.23	73.75	2.396e-05	1.413
159.322	0.29871	-19.138	0.42538	159.328	0.21222	-19.013	0.42777					3.26	73.77	2.397e-05	1.422
159.311	0.30178	-19.133	0.42004	159.315	0.21527	-19.007	0.42328					3.29	73.79	2.395e-05	1.434
159.298	0.30483	-19.126	0.41516	159.304	0.21805	-19.001	0.41878					3.33	73.81	2.401e-05	1.446
159.286	0.30798	-19.12	0.40959	159.292	0.22115	-18.995	0.41415					3.36	73.83	2.394e-05	1.459
159.273	0.311	-19.113	0.40431	159.281	0.22434	-18.989	0.40955					3.39	73.85	2.397e-05	1.471
159.262	0.3143	-19.107	0.39878	159.268	0.22747	-18.983	0.40485					3.43	73.87	2.397e-05	1.484
159.248	0.31772	-19.1	0.39312	159.256	0.23043	-18.977	0.40031					3.45	73.89	2.395e-05	1.493
159.237	0.3208	-19.093	0.38776	159.244	0.23352	-18.97	0.3955					3.48	73.91	2.396e-05	1.502
159.224	0.32407	-19.087	0.3824	159.231	0.2365	-18.962	0.39055					3.51	73.92	2.396e-05	1.515
159.211	0.32706	-19.08	0.3769	159.219	0.23959	-18.956	0.38599					3.54	73.94	2.389e-05	1.527
159.199	0.33028	-19.072	0.37171	159.207	0.24227	-18.949	0.38108					3.58	73.97	2.402e-05	1.54
159.186	0.33353	-19.065	0.36643	159.195	0.24497	-18.941	0.3761					3.61	73.98	2.404e-05	1.552
159.174	0.33686	-19.058	0.36078	159.183	0.24761	-18.936	0.37115					3.64	74	2.395e-05	1.565
159.162	0.34007	-19.05	0.35544	159.17	0.25015	-18.927	0.36623					3.68	74.03	2.389e-05	1.577
159.148	0.3433	-19.042	0.35007	159.159	0.25309	-18.921	0.36143					3.7	74.04	2.394e-05	1.587
159.135	0.34615	-19.035	0.34496	159.146	0.25616	-18.913	0.35689					3.73	74.06	2.404e-05	1.597
159.121	0.34928	-19.027	0.33989	159.133	0.25913	-18.906	0.3524					3.76	74.07	2.386e-05	1.609
159.109	0.35207	-19.019	0.33488	159.12	0.26182	-18.898	0.34766					3.79	74.09	2.398e-05	1.621
159.095	0.35496	-19.011	0.33037	159.108	0.26445	-18.891	0.34288					3.83	74.11	2.405e-05	1.635
159.082	0.35769	-19.003	0.32573	159.095	0.26733	-18.883	0.33832					3.86	74.13	2.392e-05	1.647
159.07	0.36026	-18.994	0.32128	159.082	0.27041	-18.875	0.33423					3.89	74.15	2.393e-05	1.661
159.056	0.36259	-18.987	0.31667	159.069	0.27283	-18.868	0.32945					3.92	74.16	2.396e-05	1.67
159.043	0.36507	-18.979	0.3121	159.056	0.2753	-18.859	0.32482					3.94	74.17	2.399e-05	1.68
159.03	0.36787	-18.971	0.30734	159.044	0.27763	-18.852	0.3203					3.98	74.19	2.398e-05	1.693
159.016	0.37078	-18.961	0.30243	159.03	0.27994	-18.843	0.31561					4.01	74.21	2.394e-05	1.707
159.003	0.37403	-18.953	0.29749	159.016	0.28232	-18.835	0.31066					4.04	74.23	0.000899	1.765
158.99	0.37684	-18.944	0.29226	159.004	0.28492	-18.827	0.30629					4.08	74.25	0.00411	1.993
158.975	0.37947	-18.934	0.28771	158.991	0.28741	-18.818	0.30184					4.11	74.27	0.00744	2.279
158.962	0.38196	-18.927	0.28317	158.978	0.28984	-18.811	0.2972					4.14	74.28	0.01077	2.605
158.949	0.38467	-18.917	0.27893	158.965	0.29232	-18.803	0.29265					4.17	74.3	0.01327	2.863
158.935	0.38727	-18.908	0.27467	158.952	0.29469	-18.793	0.28845					4.19	74.31	0.01577	3.135
158.921	0.38951	-18.898	0.27035	158.938	0.29741	-18.785	0.28435					4.23	74.33	0.01911	3.511
158.907	0.39188	-18.889	0.26583	158.925	0.29981	-18.776	0.2799					4.26	74.34	0.02244	3.895
158.894	0.39391	-18.88	0.26149	158.912	0.30201	-18.767	0.27588					4.29	74.36	0.02577	4.291
158.88	0.39628	-18.87	0.25746	158.898	0.30414	-18.757	0.27192					4.33	74.38	0.02911	4.697
158.866	0.39833	-18.861	0.25313	158.885	0.30644	-18.75	0.26785					4.36	74.39	0.03244	5.106
158.852	0.40078	-18.851	0.24926	158.871	0.30867	-18.74	0.26332					4.38	74.41	0.03494	5.419
158.838	0.40295	-18.841	0.24487	158.858	0.31106	-18.731	0.25933					4.41	74.42	0.03744	5.744
158.825	0.40521	-18.831	0.2406	158.844	0.3136	-18.722	0.25551					4.44	74.44	0.04077	6.188
158.811	0.40709	-18.823	0.23661	158.831	0.31579	-18.714	0.25174					4.48	74.45	0.04411	6.653
158.796	0.40926	-18.812	0.23268	158.818	0.31805	-18.703	0.24784					4.51	74.47	0.04744	7.13
158.782	0.41109	-18.803	0.22923	158.804	0.32032	-18.694	0.24403					4.54	74.49	0.05077	7.598
158.769	0.41317	-18.792	0.22556	158.791	0.32244	-18.685	0.24016					4.58	74.5	0.05411	8.083
158.754	0.41507	-18.781	0.22188	158.776	0.32471	-18.676	0.23644					4.6	74.51	0.05661	8.458
158.74	0.41698	-18.771	0.21837	158.763	0.32671	-18.666	0.23292					4.63	74.52	0.05911	8.837
158.726	0.41906	-18.76	0.21465	158.75	0.32879	-18.655	0.22917					4.66	74.54	0.06244	9.356
158.711	0.42109	-18.75	0.21105	158.735	0.33078	-18.646	0.22549					4.69	74.55	0.06577	9.891
158.697	0.4233	-18.738	0.20754	158.722	0.33265	-18.636	0.22191					4.73	74.57	0.06911	10.44
158.683	0.42532	-18.728	0.20442	158.708	0.33465	-18.627	0.2183					4.76	74.58	0.07244	11
158.669	0.42745	-18.719	0.20121	158.693	0.33658	-18.617	0.21473					4.79	74.6	0.07577	11.57
158.654	0.4299	-18.707	0.19798	158.68	0.33849	-18.607	0.21141					4.83	74.61	0.07911	12.15
158.64	0.43164	-18.697	0.1943	158.665	0.34048	-18.597	0.20799					4.85	74.63	0.08161	12.6
158.626	0.43379	-18.685	0.19118	158.651	0.34236	-18.587	0.20446					4.88	74.63	0.08411	13.06
158.612	0.43561	-18.675	0.18799	158.637	0.34424	-18.576	0.20116					4.91	74.64	0.08744	13.68
158.597	0.43703	-18.663	0.18525	158.624	0.34616	-18.566	0.19778					4.94	74.66	0.09077	14.34
158.582	0.4387	-18.653	0.18203	158.609	0.34843	-18.555	0.19426					4.98	74.67	0.09411	14.99
158.568	0.4404	-18.641	0.17875	158.595	0.35022	-18.545	0.19095					5.01	74.69	0.09744	15.65
158.553	0.44194	-18.63	0.17543	158.581	0.35207	-18.535	0.18766					5.04	74.7	0.1008	16.32
158.538	0.44357	-18.617	0.17194	158.566	0.35388	-18.524	0.18449					5.07	74.71	0.1033	16.84
158.522	0.44534	-18.607	0.16921	158.553	0.35574	-18.513	0.18131					5.09	74.72	0.1058	17.37
158.509	0.44682	-18.595	0.16652	158.538	0.35738	-18.501	0.17811					5.13	74.73	0.1091	18.12
158.494	0.44844	-18.584	0.16373	158.524	0.35904	-18.492	0.17487					5.16	74.74	0.1124	18.87
158.479	0.45019	-18.574	0.16081	158.51	0.36071	-18.481	0.17155					5.19	74.75	0.1158	19.63
158.464	0.45197	-18.561	0.15807	158.496	0.3624	-18.47	0.16863					5.23	74.76	0.1191	20.42
158.449	0.45337	-18.548	0.15492	158.481	0.36409	-18.46	0.16569					5.26	74.77	0.1224	21.23
158.435	0.45493	-18.537	0.15236	158.467	0.36546	-18.449	0.16264					5.29	74.79	0.1258	22.05
158.42	0.45605	-18.526	0.14913	158.453	0.36736	-18.437	0.15953					5.32	74.79	0.1283	22.68
158.404	0.45723	-18.513	0.14654	158.438	0.36921	-18.426	0.15641					5.34	74.8	0.1308	23.34
158.39	0.45892	-18.502	0.14428	158.423	0.37082	-18.415	0.15342					5.38	74.81	0.1341	24.23
158.375	0.46061	-18.489	0.14147	158.409	0.37239	-18.404	0.15052					5.41	74.82	0.1374	25.13
158.36	0.46223	-18.477	0.13861	158.395	0.37403	-18.393	0.14762					5.44	74.83	0.1408	26.06
158.345	0.46345	-18.464	0.13579	158.38	0.3756	-18.382	0.14481					5.48	74.84	0.1441	27.03
158.33	0.465	-18.452	0.13326	158.365	0.37735	-18.369	0.14168					5.51	74.85	0.1474	28.02
158.315	0.46704	-18.441	0.13084	158.351	0.37887	-18.359	0.13854					5.53	74.86	0.1499	28.78
158.301	0.46867	-18.428	0.12843	158.336	0.38031	-18.348	0.13598					5.56	74.86	0.1524	29.55
158.284	0.47033	-18.415	0.12575	158.321	0.38179	-18.336	0.13335					5.59	74.87	0.1558	30.61
158.269	0.47164	-18.403	0.12301	158.306	0.38321	-18.324	0.13077					5.63	74.88	0.1591	31.71
158.254	0.47259	-18.391	0.12035	158.292	0.38455	-18.312	0.12808					5.66	74.89	0.1624	32.84
158.239	0.47334	-18.378	0.11795	158.278	0.38599	-18.3	0.12549					5.69	74.9	0.1658	34
158.224	0.47447	-18.365	0.11553	158.262	0.38752	-18.289	0.12334					5.73	74.91	0.1691	35.2
158.209	0.4757	-18.354	0.11325	158.248	0.38908	-18.276	0.12085					5.75	74.92	0.1716	36.12
158.193	0.47704	-18.34	0.11068	158.232	0.39036	-18.265	0.11798					5.78	74.92	0.1741	37.07
158.178	0.47811	-18.328	0.10834	158.217	0.39188	-18.253	0.11524					5.81	74.93	0.1774	38.36
158.162	0.47939	-18.316	0.1059	158.203	0.39331	-18.241	0.11218					5.84	74.94	0.1799	39.58
158.147	0.48069	-18.303	0.10343	158.188	0.39486	-18.229	0.10944					5.88	74.74	0.18	40.36
158.131	0.48213	-18.29	0.10092	158.172	0.39644	-18.217	0.10724					5.91	74.49	0.18	41.03
158.116	0.4839	-18.277	0.09894	158.159	0.39782	-18.205	0.10479					5.94	74.35	0.18	41.64
158.101	0.48516	-18.264	0.09672	158.143	0.39904	-18.193	0.10212					5.98	74.19	0.18	42.21
158.086	0.48595	-18.25	0.09478	158.128	0.40045	-18.182	0.09965					6	74.11	0.18	42.62
158.072	0.48696	-18.237	0.09273	158.113	0.40151	-18.169	0.09717					6.03	73.96	0.18	43.01
158.055	0.48786	-18.224	0.09056	158.098	0.40285	-18.157	0.09519					6.06	73.69	0.18	43.5
158.04	0.48866	-18.211	0.08849	158.083	0.40408	-18.144	0.09301					6.09	73.49	0.18	43.96
158.024	0.49017	-18.199	0.08598	158.07	0.40522	-18.131	0.09053					6.13	73.31	0.18	44.4
158.009	0.49058	-18.185	0.08423	158.054	0.40629	-18.12	0.08779					6.16	73.09	0.18	44.81
157.993	0.49172	-18.171	0.08238	158.039	0.40735	-18.107	0.08549					6.19	72.87	0.18	45.2
157.978	0.49285	-18.159	0.08064	158.022	0.4085	-18.094	0.08301					6.22	72.57	0.18	45.48
157.962	0.49411	-18.146	0.07843	158.008	0.40961	-18.082	0.08093					6.24	72.35	0.18	45.74
157.946	0.49535	-18.131	0.07617	157.993	0.41099	-18.069	0.07859					6.28	72.11	0.18	46.08
157.931	0.49647	-18.118	0.07481	157.979	0.41208	-18.057	0.07624					6.31	71.81	0.18	46.39
157.916	0.49738	-18.103	0.07371	157.962	0.41326	-18.045	0.07365					6.34	71.53	0.18	46.7
157.901	0.4987	-18.091	0.07225	157.948	0.41453	-18.031	0.07112					6.38	71.15	0.18	46.99
157.884	0.49971	-18.078	0.07102	157.932	0.41575	-18.019	0.06888					6.41	70.9	0.18	47.26
157.868	0.50034	-18.064	0.06912	157.917	0.41693	-18.007	0.06668					6.44	70.66	0.18	47.54
157.853	0.50144	-18.051	0.06753	157.902	0.41792	-17.994	0.0646					6.47	70.51	0.18	47.73
157.837	0.50213	-18.036	0.06626	157.886	0.41914	-17.98	0.06231					6.49	70.38	0.18	47.92
157.822	0.50279	-18.023	0.06456	157.871	0.42011	-17.968	0.06035					6.53	70.03	0.18	48.16
157.807	0.50338	-18.009	0.06328	157.856	0.42088	-17.954	0.05804					6.56	69.66	0.18	48.39
157.791	0.5043	-17.997	0.06157	157.841	0.42192	-17.942	0.05628					6.59	69.41	0.18	48.61
157.775	0.50553	-17.982	0.05965	157.825	0.42304	-17.928	0.05434					6.63	69.2	0.18	48.82
157.759	0.50631	-17.968	0.05817	157.809	0.42407	-17.915	0.05222					6.66	68.84	0.18	49.02
157.744	0.50727	-17.954	0.05665	157.794	0.42537	-17.902	0.05008					6.68	68.59	0.18	49.17
157.729	0.50819	-17.94	0.0554	157.78	0.42654	-17.888	0.04821					6.71	68.44	0.18	49.31
157.713	0.50899	-17.926	0.05357	157.764	0.42754	-17.876	0.0463					6.74	68.21	0.18	49.5
157.696	0.50954	-17.911	0.05194	157.748	0.42845	-17.862	0.0445					6.77	67.95	0.18	49.68
157.681	0.51033	-17.897	0.05028	157.733	0.42933	-17.849	0.04268					6.81	67.63	0.18	49.86
157.665	0.51103	-17.884	0.04932	157.718	0.43049	-17.835	0.04068					6.84	67.41	0.18	50.03
157.649	0.51171	-17.87	0.04773	157.702	0.43148	-17.822	0.0389					6.87	67.27	0.18	50.2
157.634	0.51241	-17.855	0.04668	157.687	0.43223	-17.81	0.03684					6.9	67.04	0.18	50.32
157.618	0.51292	-17.841	0.04538	157.671	0.43302	-17.796	0.0352					6.92	66.85	0.18	50.44
157.602	0.5137	-17.827	0.04412	157.656	0.43392	-17.783	0.03319					6.96	66.57	0.18	50.59
157.586	0.51441	-17.814	0.04272	157.64	0.43484	-17.77	0.0309					6.99	66.26	0.18	50.74
157.57	0.51525	-17.799	0.04108	157.624	0.43581	-17.757	0.02902					7.02	66.03	0.18	50.88
157.555	0.5162	-17.785	0.04004	157.609	0.43683	-17.743	0.0272					7.06	65.82	0.18	51.02
157.539	0.51694	-17.77	0.03828	157.593	0.4378	-17.73	0.02564					7.09	65.53	0.18	51.16
157.524	0.5178	-17.756	0.03633	157.578	0.4386	-17.715	0.02383					7.12	65.29	0.18	51.3
157.507	0.51852	-17.742	0.03478	157.562	0.43937	-17.701	0.02234					7.15	65.11	0.18	51.4
157.492	0.51915	-17.727	0.03353	157.547	0.44013	-17.688	0.02089					7.17	64.92	0.18	51.5
157.474	0.51973	-17.712	0.03172	157.531	0.44105	-17.675	0.01971					7.21	64.63	0.18	51.63
157.46	0.52035	-17.7	0.03023	157.515	0.44188	-17.662	0.01825					7.24	64.44	0.18	51.76
157.443	0.52122	-17.684	0.02856	157.5	0.44273	-17.648	0.01713					7.27	64.25	0.18	51.88
157.428	0.52151	-17.671	0.02744	157.485	0.44329	-17.634	0.01588					7.31	63.93	0.18	52
157.412	0.52232	-17.656	0.02564	157.469	0.44389	-17.621	0.01433					7.34	63.75	0.18	52.12
157.396	0.52297	-17.641	0.02378	157.453	0.44462	-17.607	0.01322					7.37	63.58	0.18	52.2
157.379	0.52404	-17.627	0.02198	157.437	0.44561	-17.593	0.0117					7.39	63.4	0.18	52.29
157.363	0.52453	-17.612	0.02052	157.421	0.44664	-17.579	0.01037					7.42	63.16	0.18	52.4
157.347	0.52473	-17.597	0.01947	157.406	0.44743	-17.566	0.0087					7.46	62.94	0.18	52.51
157.332	0.52516	-17.583	0.01807	157.39	0.44811	-17.552	0.0073					7.49	62.65	0.18	52.61
157.315	0.52572	-17.569	0.01646	157.375	0.44856	-17.538	0.00595					7.52	62.45	0.18	52.71
157.3	0.52614	-17.553	0.01527	157.359	0.44923	-17.523	0.0048					7.56	62.27	0.18	52.82
157.284	0.52644	-17.539	0.01465	157.343	0.45011	-17.51	0.00343					7.59	62.01	0.18	52.92
157.268	0.52682	-17.525	0.0138	157.328	0.45105	-17.495	0.00177					7.62	61.79	0.18	52.99
157.253	0.52721	-17.509	0.01385	157.312	0.45159	-17.481	-2.8521e-05					7.64	61.64	0.18	53.06
157.236	0.52794	-17.495	0.01322	157.296	0.45202	-17.468	-0.00177					7.67	61.41	0.18	53.16
157.22	0.5285	-17.48	0.01186	157.279	0.4523	-17.454	-0.00335					7.71	61.24	0.18	53.25
157.204	0.52908	-17.466	0.01017	157.264	0.45308	-17.44	-0.0052					7.74	60.97	0.18	53.34
157.187	0.52934	-17.451	0.00916	157.248	0.45397	-17.426	-0.00716					7.77	60.8	0.18	53.43
157.172	0.52964	-17.436	0.0083	157.232	0.45455	-17.412	-0.00911					7.81	60.66	0.18	53.52
157.156	0.53013	-17.42	0.00698	157.217	0.45506	-17.397	-0.01083					7.83	60.49	0.18	53.59
157.14	0.53086	-17.407	0.00536	157.201	0.45561	-17.383	-0.0122					7.86	60.27	0.18	53.65
157.124	0.53147	-17.391	0.00407	157.185	0.4565	-17.369	-0.01402					7.89	60.1	0.18	53.73
157.107	0.53203	-17.376	0.00318	157.17	0.45719	-17.355	-0.01569					7.92	59.82	0.18	53.82
157.092	0.53224	-17.362	0.00249	157.154	0.45819	-17.341	-0.01724					7.96	59.53	0.18	53.9
157.076	0.5325	-17.347	0.00144	157.138	0.45886	-17.327	-0.01878					7.99	59.37	0.18	53.98
157.059	0.53301	-17.331	0.00108	157.122	0.45922	-17.313	-0.01999					8.02	59.09	0.18	54.06
157.043	0.53323	-17.316	5.98988e-05	157.106	0.45952	-17.298	-0.02101					8.05	58.93	0.18	54.12
157.026	0.53344	-17.302	-0.00154	157.09	0.4599	-17.284	-0.02188					8.07	58.86	0.18	54.18
157.01	0.53419	-17.287	-0.00243	157.074	0.4605	-17.269	-0.02322					8.11	58.69	0.18	54.26
156.995	0.53439	-17.272	-0.00272	157.058	0.46097	-17.255	-0.02421					8.14	58.51	0.18	54.34
156.979	0.53489	-17.256	-0.00324	157.042	0.46147	-17.241	-0.02528					8.17	58.3	0.18	54.41
156.962	0.53527	-17.241	-0.00406	157.028	0.46186	-17.226	-0.0262					8.21	58.07	0.18	54.49
156.947	0.53551	-17.226	-0.00449	157.012	0.46258	-17.211	-0.02772					8.24	57.85	0.18	54.57
156.93	0.53576	-17.211	-0.00521	156.996	0.46305	-17.197	-0.02941					8.27	57.7	0.18	54.65
156.915	0.53591	-17.197	-0.00579	156.979	0.46363	-17.183	-0.03056					8.3	57.58	0.18	54.71
156.898	0.53628	-17.181	-0.00682	156.963	0.46416	-17.169	-0.03171					8.32	57.46	0.18	54.76
156.882	0.53682	-17.165	-0.00758	156.948	0.46485	-17.155	-0.03263					8.36	57.24	0.18	54.84
156.865	0.53739	-17.151	-0.00823	156.932	0.46553	-17.14	-0.03397					8.39	57.03	0.18	54.91
156.85	0.53822	-17.136	-0.00924	156.915	0.46608	-17.125	-0.03514					8.42	56.75	0.18	54.98
156.834	0.53905	-17.12	-0.01037	156.899	0.46611	-17.111	-0.03636					8.46	56.5	0.18	55.05
156.818	0.53949	-17.105	-0.01042	156.884	0.46642	-17.097	-0.03677					8.49	56.28	0.18	55.12
156.801	0.53995	-17.09	-0.01046	156.868	0.46719	-17.082	-0.03761					8.52	56.12	0.18	55.18
156.786	0.54012	-17.075	-0.01101	156.851	0.46759	-17.067	-0.03851					8.54	56	0.18	55.23
156.768	0.54017	-17.06	-0.01152	156.836	0.46802	-17.052	-0.03955					8.57	55.85	0.18	55.3
156.753	0.54016	-17.045	-0.01183	156.82	0.46874	-17.037	-0.04079					8.61	55.67	0.18	55.37
156.737	0.5401	-17.029	-0.0125	156.803	0.46929	-17.023	-0.04177					8.64	55.57	0.18	55.44
156.721	0.54022	-17.014	-0.01317	156.787	0.46941	-17.009	-0.04294					8.67	55.42	0.18	55.51
156.705	0.54042	-16.998	-0.01442	156.77	0.46989	-16.993	-0.04383					8.71	55.29	0.18	55.58
156.689	0.54071	-16.982	-0.01503	156.755	0.47035	-16.979	-0.04475					8.74	55.06	0.18	55.64
156.673	0.54113	-16.967	-0.01564	156.739	0.47088	-16.963	-0.04545					8.77	54.88	0.18	55.69
156.656	0.54149	-16.951	-0.01625	156.723	0.47126	-16.95	-0.04594					8.79	54.82	0.18	55.74
156.64	0.54208	-16.938	-0.01692	156.707	0.47161	-16.935	-0.04649					8.82	54.63	0.18	55.81
156.624	0.54259	-16.921	-0.01778	156.692	0.47208	-16.921	-0.04706					8.86	54.43	0.18	55.87
156.607	0.54298	-16.905	-0.01805	156.675	0.47271	-16.905	-0.0479					8.89	54.26	0.18	55.93
156.591	0.54306	-16.89	-0.01886	156.658	0.47298	-16.89	-0.04861					8.92	54.15	0.18	56
156.575	0.54333	-16.875	-0.01927	156.643	0.47312	-16.876	-0.04946					8.96	53.93	0.18	56.06
156.558	0.54359	-16.86	-0.02015	156.626	0.47367	-16.86	-0.05041					8.98	53.83	0.18	56.11
156.543	0.54385	-16.844	-0.02042	156.61	0.47404	-16.845	-0.05163					9.01	53.71	0.18	56.15
156.525	0.54409	-16.829	-0.02126	156.595	0.47422	-16.831	-0.0527					9.04	53.55	0.18	56.22
156.51	0.54426	-16.814	-0.02202	156.578	0.47433	-16.816	-0.05392					9.07	53.44	0.18	56.28
156.493	0.5444	-16.798	-0.02288	156.562	0.47483	-16.801	-0.05464					9.11	53.31	0.18	56.34
156.477	0.54446	-16.781	-0.02283	156.546	0.47517	-16.785	-0.05546					9.14	53.05	0.18	56.4
156.461	0.54459	-16.767	-0.02356	156.53	0.47549	-16.771	-0.0564					9.17	52.93	0.18	56.46
156.444	0.54475	-16.751	-0.02431	156.514	0.47607	-16.757	-0.05739					9.2	52.82	0.18	56.51
156.428	0.54494	-16.735	-0.02483	156.497	0.47656	-16.741	-0.05838					9.22	52.67	0.18	56.55
156.411	0.54504	-16.72	-0.02524	156.481	0.4768	-16.727	-0.05892					9.26	52.61	0.18	56.61
156.395	0.54515	-16.704	-0.02584	156.466	0.47701	-16.711	-0.05939					9.29	52.46	0.18	56.67
156.379	0.54522	-16.688	-0.02627	156.449	0.47748	-16.697	-0.06023					9.32	52.27	0.18	56.73
156.362	0.5453	-16.672	-0.02626	156.433	0.47769	-16.681	-0.06106					9.36	52.13	0.18	56.79
156.346	0.54544	-16.657	-0.02622	156.416	0.478	-16.666	-0.06193					9.39	51.95	0.18	56.85
156.331	0.54556	-16.642	-0.02668	156.4	0.47823	-16.652	-0.06272					9.42	51.81	0.18	56.91
156.313	0.54572	-16.626	-0.02721	156.384	0.47838	-16.636	-0.06287					9.45	51.7	0.18	56.95
156.297	0.54582	-16.609	-0.02784	156.369	0.47886	-16.62	-0.06365					9.47	51.56	0.18	57
156.281	0.54592	-16.595	-0.02895	156.352	0.47916	-16.605	-0.06458					9.51	51.47	0.18	57.06
156.264	0.546	-16.579	-0.03011	156.336	0.47957	-16.591	-0.06549					9.54	51.33	0.18	57.11
156.248	0.54618	-16.564	-0.03106	156.319	0.48004	-16.576	-0.06661					9.57	51.28	0.18	57.17
156.232	0.54633	-16.548	-0.0317	156.303	0.48049	-16.561	-0.06745					9.61	51.07	0.18	57.23
156.217	0.54659	-16.532	-0.03237	156.287	0.48083	-16.545	-0.06823					9.64	50.89	0.18	57.29
156.2	0.54687	-16.516	-0.03274	156.271	0.48123	-16.53	-0.06872					9.67	50.73	0.18	57.33
156.184	0.5471	-16.501	-0.03261	156.255	0.48141	-16.515	-0.06965					9.69	50.62	0.18	57.38
156.167	0.54741	-16.485	-0.0327	156.239	0.48163	-16.499	-0.07063					9.72	50.47	0.18	57.43
156.151	0.5477	-16.469	-0.03252	156.222	0.48178	-16.485	-0.07174					9.76	50.41	0.18	57.49
156.134	0.54789	-16.455	-0.03259	156.206	0.48192	-16.469	-0.07229					9.79	50.21	0.18	57.55
156.117	0.54795	-16.439	-0.03283	156.19	0.48211	-16.455	-0.0728					9.82	50.08	0.18	57.6
156.102	0.54801	-16.423	-0.033	156.174	0.48232	-16.44	-0.07314					9.86	49.87	0.18	57.66
156.085	0.54804	-16.406	-0.0336	156.158	0.48253	-16.424	-0.0736					9.89	49.82	0.18	57.72
156.069	0.54807	-16.392	-0.03434	156.141	0.48285	-16.409	-0.07444					9.92	49.72	0.18	57.77
156.053	0.54813	-16.375	-0.03504	156.125	0.48327	-16.393	-0.07537					9.94	49.57	0.18	57.81
156.036	0.54827	-16.36	-0.0361	156.108	0.48357	-16.378	-0.0762					9.97	49.38	0.18	57.86
156.02	0.54845	-16.343	-0.0366	156.091	0.48381	-16.362	-0.07635					10.01	49.26	0.18	57.92
156.003	0.54866	-16.327	-0.03673	156.076	0.48409	-16.348	-0.07673					10.04	49.13	0.18	57.98
155.987	0.54888	-16.312	-0.0369	156.059	0.48419	-16.332	-0.07744					10.07	49.03	0.18	58.04
155.971	0.54902	-16.296	-0.03729	156.043	0.48438	-16.317	-0.07831					10.11	48.89	0.18	58.1
155.954	0.54911	-16.28	-0.03763	156.026	0.48452	-16.301	-0.07915					10.13	48.83	0.18	58.15
155.939	0.54918	-16.264	-0.038	156.01	0.48462	-16.286	-0.08015					10.16	48.63	0.18	58.19
155.922	0.54926	-16.248	-0.0383	155.993	0.48471	-16.272	-0.08074					10.19	48.5	0.18	58.25
155.905	0.54932	-16.233	-0.03877	155.977	0.48486	-16.254	-0.08122					10.22	48.43	0.18	58.31
155.889	0.54938	-16.217	-0.03929	155.962	0.48506	-16.24	-0.08156					10.26	48.23	0.18	58.37
155.873	0.54947	-16.201	-0.03963	155.947	0.48537	-16.223	-0.08186					10.29	48.06	0.18	58.43
155.856	0.54957	-16.184	-0.03984	155.929	0.48563	-16.208	-0.08255					10.32	47.89	0.18	58.49
155.839	0.5497	-16.169	-0.04001	155.913	0.48591	-16.192	-0.08309					10.35	47.73	0.18	58.54
155.823	0.54982	-16.152	-0.03982	155.897	0.48611	-16.178	-0.08353					10.38	47.68	0.18	58.58
155.807	0.55003	-16.135	-0.03968	155.881	0.48635	-16.163	-0.08422					10.41	47.55	0.18	58.64
155.791	0.55014	-16.121	-0.03974	155.864	0.48656	-16.147	-0.08474					10.44	47.46	0.18	58.69
155.774	0.55026	-16.105	-0.03985	155.848	0.48675	-16.132	-0.08537					10.48	47.3	0.18	58.75
155.758	0.55045	-16.089	-0.04005	155.832	0.48688	-16.115	-0.08634					10.51	47.22	0.18	58.81
155.742	0.55064	-16.074	-0.04031	155.816	0.487	-16.101	-0.08719					10.54	47.06	0.18	58.87
155.725	0.55079	-16.058	-0.04068	155.799	0.48717	-16.085	-0.08764					10.58	46.87	0.18	58.93
155.709	0.55093	-16.042	-0.04161	155.783	0.48734	-16.07	-0.08811					10.6	46.76	0.18	58.98
155.692	0.5511	-16.026	-0.04226	155.766	0.4875	-16.054	-0.08828					10.62	46.66	0.18	59.02
155.676	0.55125	-16.01	-0.04276	155.75	0.48765	-16.038	-0.08878					10.66	46.51	0.18	59.08
155.659	0.55136	-15.994	-0.04329	155.734	0.48778	-16.023	-0.08895					10.69	46.34	0.18	59.14
155.642	0.55144	-15.978	-0.04347	155.717	0.48794	-16.008	-0.08961					10.72	46.17	0.18	59.2
155.626	0.55149	-15.962	-0.04347	155.701	0.48814	-15.991	-0.09041					10.76	46.05	0.18	59.26
155.609	0.55151	-15.947	-0.04357	155.684	0.48833	-15.976	-0.0909					10.79	45.89	0.18	59.33
155.593	0.55155	-15.93	-0.04361	155.668	0.48845	-15.96	-0.0912					10.82	45.87	0.18	59.37
155.577	0.55162	-15.913	-0.0437	155.651	0.48858	-15.944	-0.09197					10.84	45.77	0.18	59.42
155.56	0.55168	-15.898	-0.0438	155.634	0.48881	-15.929	-0.09231					10.88	45.57	0.18	59.48
155.545	0.55172	-15.883	-0.0439	155.619	0.48893	-15.913	-0.0926					10.91	45.46	0.18	59.55
155.528	0.55175	-15.866	-0.04416	155.603	0.48902	-15.898	-0.09278					10.94	45.3	0.18	59.62
155.51	0.55179	-15.85	-0.04445	155.585	0.48911	-15.882	-0.0934					10.98	45.21	0.18	59.68
155.494	0.55182	-15.833	-0.04479	155.569	0.4892	-15.867	-0.09414					11.01	44.99	0.18	59.74
155.478	0.55187	-15.819	-0.04514	155.552	0.48931	-15.852	-0.09474					11.04	44.9	0.18	59.81
155.461	0.55194	-15.802	-0.04546	155.537	0.48951	-15.836	-0.09547					11.07	44.85	0.18	59.86
155.445	0.55199	-15.786	-0.04588	155.521	0.48969	-15.819	-0.0962					11.09	44.74	0.18	59.91
155.428	0.55203	-15.77	-0.04622	155.504	0.48983	-15.802	-0.09681					11.12	44.47	0.18	59.98
155.413	0.55212	-15.754	-0.0464	155.488	0.49001	-15.788	-0.09742					11.16	44.39	0.18	60.04
155.396	0.55224	-15.737	-0.04651	155.471	0.49011	-15.772	-0.09788					11.19	44.23	0.18	60.11
155.379	0.55238	-15.721	-0.04674	155.454	0.49023	-15.756	-0.09805					11.22	44.1	0.18	60.18
155.362	0.55246	-15.705	-0.04702	155.438	0.49033	-15.74	-0.09809					11.26	44.01	0.18	60.25
155.346	0.55253	-15.689	-0.04734	155.421	0.4904	-15.725	-0.09831					11.28	43.9	0.18	60.29
155.329	0.55257	-15.672	-0.04769	155.405	0.49052	-15.71	-0.09846					11.31	43.81	0.18	60.35
155.313	0.55261	-15.658	-0.04808	155.389	0.49061	-15.694	-0.09877					11.34	43.72	0.18	60.41
155.297	0.55264	-15.641	-0.04825	155.373	0.49069	-15.677	-0.09935					11.38	43.55	0.18	60.49
155.28	0.55267	-15.624	-0.04837	155.356	0.49079	-15.663	-0.09991					11.41	43.43	0.18	60.56
155.263	0.5527	-15.609	-0.04853	155.34	0.49088	-15.647	-0.10056					11.44	43.26	0.18	60.63
155.247	0.55274	-15.594	-0.04873	155.324	0.49098	-15.63	-0.10112					11.48	43.13	0.18	60.7
155.231	0.55283	-15.577	-0.04881	155.306	0.49108	-15.615	-0.10173					11.5	43.09	0.18	60.75
155.214	0.55292	-15.56	-0.04883	155.29	0.49116	-15.599	-0.10221					11.52	42.88	0.18	60.81
155.198	0.55299	-15.544	-0.04895	155.274	0.49124	-15.583	-0.10283					11.56	42.75	0.18	60.88
155.182	0.55306	-15.529	-0.04927	155.257	0.49132	-15.568	-0.10342					11.59	42.7	0.18	60.95
155.166	0.5531	-15.513	-0.04976	155.242	0.4914	-15.552	-0.10401					11.62	42.49	0.18	61.03
155.148	0.55313	-15.496	-0.05019	155.225	0.49153	-15.536	-0.10455					11.66	42.34	0.18	61.1
155.132	0.55316	-15.48	-0.05051	155.209	0.49166	-15.52	-0.10489					11.69	42.24	0.18	61.17
155.116	0.5532	-15.463	-0.05072	155.192	0.49183	-15.504	-0.10546					11.72	42.1	0.18	61.25
155.099	0.55324	-15.447	-0.05094	155.176	0.49195	-15.488	-0.10576					11.75	42.06	0.18	61.3
155.082	0.55328	-15.43	-0.05112	155.159	0.49211	-15.473	-0.10583					11.78	41.98	0.18	61.36
155.066	0.55333	-15.414	-0.05131	155.141	0.49228	-15.456	-0.10597					11.81	41.85	0.18	61.44
155.049	0.55341	-15.398	-0.05135	155.126	0.4924	-15.441	-0.10635					11.84	41.71	0.18	61.52
155.033	0.5535	-15.382	-0.05138	155.109	0.4925	-15.424	-0.10664					11.88	41.57	0.18	61.6
155.017	0.5536	-15.366	-0.05139	155.093	0.4926	-15.409	-0.10658					11.91	41.45	0.18	61.69
154.999	0.55368	-15.349	-0.05142	155.076	0.49266	-15.393	-0.10698					11.94	41.34	0.18	61.76
154.983	0.55376	-15.334	-0.05156	155.06	0.49269	-15.377	-0.10747					11.97	41.23	0.18	61.82
154.966	0.55383	-15.318	-0.0517	155.044	0.49273	-15.361	-0.10813					11.99	41.17	0.18	61.88
154.95	0.55388	-15.301	-0.05175	155.028	0.49277	-15.346	-0.10865					12.02	40.98	0.18	61.97
154.933	0.55391	-15.285	-0.0518	155.011	0.49281	-15.331	-0.1093					12.06	40.87	0.18	62.05
154.916	0.55393	-15.269	-0.05188	154.995	0.49286	-15.313	-0.1098					12.09	40.77	0.18	62.13
154.9	0.55394	-15.252	-0.05201	154.979	0.49292	-15.298	-0.11007					12.12	40.65	0.18	62.21
154.883	0.55396	-15.237	-0.05219	154.962	0.49299	-15.282	-0.11042					12.16	40.57	0.18	62.3
154.868	0.55397	-15.221	-0.05242	154.946	0.49311	-15.266	-0.11093					12.19	40.41	0.18	62.38
154.851	0.55398	-15.204	-0.05276	154.93	0.49324	-15.25	-0.11138					12.22	40.32	0.18	62.45
154.834	0.554	-15.188	-0.05299	154.912	0.49337	-15.234	-0.11148					12.24	40.26	0.18	62.51
154.818	0.55402	-15.171	-0.05322	154.896	0.49353	-15.218	-0.1118					12.28	40.18	0.18	62.6
154.801	0.55404	-15.156	-0.05358	154.879	0.49364	-15.201	-0.11223					12.31	39.96	0.18	62.69
154.785	0.55406	-15.138	-0.05395	154.862	0.49373	-15.185	-0.11252					12.34	39.89	0.18	62.77
154.768	0.55408	-15.123	-0.0542	154.846	0.49381	-15.17	-0.11259					12.38	39.77	0.18	62.86
154.751	0.55409	-15.107	-0.05431	154.83	0.49386	-15.154	-0.11274					12.41	39.58	0.18	62.95
154.735	0.55411	-15.091	-0.05435	154.814	0.49393	-15.139	-0.11328					12.43	39.57	0.18	63.01
154.72	0.55412	-15.074	-0.05438	154.797	0.494	-15.123	-0.11356					12.46	39.41	0.18	63.08
154.702	0.55414	-15.057	-0.05439	154.781	0.49406	-15.107	-0.11386					12.49	39.24	0.18	63.17
154.686	0.55415	-15.042	-0.0544	154.764	0.49411	-15.091	-0.11414					12.53	39.09	0.18	63.26
154.67	0.55417	-15.026	-0.0544	154.748	0.49416	-15.074	-0.11448					12.56	38.98	0.18	63.35
154.652	0.55422	-15.009	-0.05442	154.731	0.49423	-15.058	-0.11526					12.59	38.9	0.18	63.45
154.636	0.55424	-14.993	-0.05446	154.714	0.49428	-15.041	-0.11564					12.63	38.72	0.18	63.55
154.619	0.55426	-14.977	-0.05458	154.698	0.49433	-15.026	-0.11618					12.65	38.69	0.18	63.62
154.603	0.55427	-14.961	-0.05485	154.681	0.49438	-15.009	-0.11617					12.68	38.65	0.18	63.69
154.586	0.55429	-14.944	-0.05521	154.665	0.49444	-14.994	-0.11628					12.71	38.44	0.18	63.78
154.57	0.5543	-14.928	-0.05553	154.648	0.49448	-14.978	-0.11628					12.74	38.32	0.18	63.88
154.553	0.55432	-14.912	-0.05578	154.631	0.4945	-14.962	-0.11643					12.78	38.2	0.18	63.98
154.536	0.55434	-14.896	-0.05594	154.615	0.49453	-14.946	-0.11667					12.81	38.1	0.18	64.07
154.519	0.55436	-14.879	-0.05609	154.599	0.49455	-14.929	-0.11692					12.84	37.91	0.18	64.17
154.503	0.55438	-14.863	-0.0562	154.583	0.49457	-14.913	-0.11722					12.88	37.78	0.18	64.27
154.486	0.55441	-14.846	-0.05623	154.567	0.49458	-14.898	-0.11733					12.9	37.72	0.18	64.34
154.469	0.55443	-14.83	-0.05628	154.55	0.4946	-14.882	-0.11747					12.93	37.61	0.18	64.41
154.453	0.55445	-14.815	-0.05636	154.534	0.49462	-14.866	-0.11761					12.96	37.4	0.18	64.51
154.436	0.5545	-14.798	-0.05647	154.517	0.49464	-14.849	-0.11791					12.99	37.38	0.18	64.61
154.42	0.55453	-14.781	-0.05662	154.501	0.49466	-14.833	-0.11829					13.03	37.27	0.18	64.7
154.404	0.55455	-14.765	-0.0569	154.484	0.49469	-14.817	-0.11861					13.06	37.22	0.18	64.8
154.387	0.55457	-14.749	-0.05722	154.467	0.49474	-14.802	-0.11891					13.09	37.09	0.18	64.9
154.37	0.55459	-14.733	-0.05741	154.451	0.49479	-14.784	-0.11939					13.12	36.89	0.18	64.98
154.353	0.55461	-14.717	-0.05751	154.434	0.49485	-14.77	-0.1201					13.14	36.75	0.18	65.05
154.337	0.55463	-14.699	-0.05755	154.417	0.49489	-14.753	-0.12076					13.18	36.69	0.18	65.15
154.32	0.55466	-14.683	-0.05757	154.401	0.49493	-14.737	-0.12149					13.21	36.58	0.18	65.25
154.305	0.55468	-14.667	-0.05757	154.385	0.49496	-14.722	-0.12179					13.24	36.4	0.18	65.35
154.288	0.5547	-14.651	-0.0576	154.368	0.49499	-14.705	-0.12167					13.28	36.25	0.18	65.45
154.271	0.55472	-14.635	-0.05763	154.351	0.49502	-14.688	-0.12162					13.31	36.13	0.18	65.55
154.254	0.55474	-14.618	-0.05768	154.335	0.49506	-14.672	-0.12157					13.34	35.94	0.18	65.65
154.238	0.55477	-14.602	-0.05776	154.318	0.49509	-14.656	-0.12177					13.37	35.82	0.18	65.73
154.221	0.55481	-14.586	-0.05791	154.302	0.49511	-14.64	-0.12191					13.39	35.76	0.18	65.81
154.205	0.55484	-14.57	-0.05805	154.285	0.49513	-14.623	-0.12199					13.43	35.56	0.18	65.91
154.188	0.55486	-14.553	-0.05816	154.269	0.49515	-14.608	-0.12225					13.46	35.47	0.18	66.01
154.172	0.55488	-14.536	-0.05822	154.252	0.49516	-14.592	-0.12256					13.49	35.38	0.18	66.12
154.156	0.5549	-14.521	-0.05826	154.236	0.49523	-14.575	-0.12291					13.53	35.28	0.18	66.23
154.139	0.55492	-14.504	-0.05827	154.219	0.49523	-14.559	-0.12341					13.56	35.24	0.18	66.34
154.122	0.55494	-14.487	-0.0583	154.203	0.49524	-14.543	-0.12368					13.58	35.14	0.18	66.42
154.105	0.55497	-14.472	-0.05831	154.187	0.49525	-14.527	-0.12385					13.61	35.07	0.18	66.5
154.088	0.55499	-14.456	-0.05833	154.17	0.49525	-14.51	-0.12381					13.64	34.98	0.18	66.61
154.072	0.55502	-14.438	-0.05836	154.154	0.49526	-14.494	-0.12392					13.68	34.88	0.18	66.71
154.056	0.55504	-14.422	-0.05845	154.137	0.49528	-14.477	-0.12429					13.71	34.72	0.18	66.82
154.039	0.55507	-14.407	-0.05856	154.121	0.4953	-14.462	-0.12473					13.74	34.63	0.18	66.93
154.023	0.55509	-14.39	-0.05863	154.104	0.49532	-14.446	-0.12513					13.78	34.51	0.18	67.04
154.006	0.55512	-14.373	-0.05874	154.088	0.49534	-14.431	-0.12546					13.8	34.44	0.18	67.12
153.989	0.55515	-14.357	-0.05883	154.071	0.49537	-14.413	-0.12585					13.83	34.29	0.18	67.2
153.973	0.55517	-14.34	-0.05896	154.054	0.4954	-14.397	-0.12622					13.86	34.21	0.18	67.31
153.956	0.55519	-14.325	-0.05906	154.037	0.49543	-14.382	-0.1265					13.89	34.13	0.18	67.41
153.94	0.55522	-14.308	-0.05915	154.022	0.49545	-14.364	-0.12656					13.93	33.97	0.18	67.52
153.923	0.55526	-14.291	-0.05924	154.004	0.49548	-14.348	-0.12666					13.96	33.94	0.18	67.63
153.906	0.55529	-14.275	-0.05931	153.989	0.49549	-14.332	-0.12664					13.99	33.79	0.18	67.74
153.89	0.55532	-14.259	-0.05937	153.972	0.4955	-14.316	-0.12659					14.03	33.62	0.18	67.85
153.873	0.55536	-14.242	-0.05941	153.955	0.49551	-14.3	-0.1266					14.05	33.53	0.18	67.93
153.856	0.55539	-14.226	-0.05943	153.938	0.49552	-14.284	-0.12662					14.08	33.51	0.18	68.01
153.84	0.55542	-14.209	-0.05944	153.922	0.49556	-14.268	-0.12672					14.11	33.44	0.18	68.12
153.823	0.55544	-14.193	-0.05952	153.905	0.49557	-14.252	-0.12681					14.14	33.34	0.18	68.23
153.806	0.55547	-14.176	-0.05954	153.889	0.49558	-14.236	-0.12693					14.18	33.26	0.18	68.34
153.792	0.55548	-14.16	-0.05958	153.872	0.49559	-14.219	-0.12709					14.21	33.12	0.18	68.45
153.774	0.5555	-14.143	-0.05965	153.855	0.4956	-14.204	-0.12734					14.24	32.99	0.18	68.55
153.758	0.55551	-14.126	-0.05972	153.839	0.49561	-14.188	-0.12758					14.27	32.92	0.18	68.63
153.741	0.55553	-14.111	-0.05982	153.823	0.49562	-14.171	-0.12788					14.29	32.84	0.18	68.71
153.724	0.55555	-14.095	-0.05991	153.807	0.49566	-14.154	-0.12814					14.33	32.68	0.18	68.82
153.708	0.55558	-14.078	-0.05998	153.79	0.49567	-14.138	-0.1284					14.36	32.56	0.18	68.93
153.691	0.55559	-14.061	-0.06002	153.775	0.49567	-14.123	-0.12876					14.39	32.5	0.18	69.04
153.674	0.55561	-14.045	-0.06005	153.757	0.49568	-14.106	-0.12911					14.43	32.36	0.18	69.15
153.658	0.55563	-14.029	-0.06006	153.741	0.49569	-14.09	-0.12953					14.46	32.28	0.18	69.26
153.642	0.55565	-14.012	-0.06007	153.724	0.49569	-14.073	-0.12984					14.49	32.13	0.18	69.37
153.625	0.55566	-13.997	-0.06009	153.708	0.49571	-14.057	-0.13012					14.52	32.11	0.18	69.45
153.608	0.55568	-13.979	-0.06011	153.691	0.49571	-14.041	-0.13035					14.54	32.05	0.18	69.53
153.591	0.5557	-13.964	-0.06014	153.674	0.49572	-14.024	-0.13056					14.58	31.92	0.18	69.64
153.574	0.55572	-13.947	-0.06018	153.657	0.49573	-14.008	-0.13083					14.61	31.81	0.18	69.75
153.559	0.55574	-13.931	-0.06023	153.641	0.49574	-13.993	-0.13101					14.64	31.74	0.18	69.86
153.541	0.55576	-13.914	-0.06028	153.624	0.49575	-13.976	-0.13108					14.68	31.58	0.18	69.98
153.525	0.55578	-13.898	-0.06033	153.607	0.49575	-13.959	-0.13113					14.71	31.48	0.18	70.09
153.508	0.5558	-13.882	-0.06038	153.591	0.49576	-13.943	-0.1313					14.73	31.44	0.18	70.17
153.492	0.55582	-13.865	-0.06044	153.574	0.49577	-13.927	-0.13145					14.76	31.33	0.18	70.26
153.475	0.55584	-13.848	-0.06049	153.558	0.49578	-13.91	-0.13164					14.79	31.21	0.18	70.37
153.459	0.55586	-13.831	-0.06055	153.541	0.49579	-13.892	-0.13179					14.83	31.13	0.18	70.48
153.443	0.55588	-13.815	-0.06061	153.526	0.49579	-13.878	-0.1319					14.86	31.02	0.18	70.58
153.427	0.5559	-13.799	-0.06067	153.508	0.4958	-13.862	-0.13197					14.89	30.93	0.18	70.7
153.41	0.55592	-13.782	-0.06077	153.492	0.4958	-13.845	-0.132					14.93	30.85	0.18	70.81
153.392	0.55593	-13.766	-0.06088	153.475	0.49581	-13.829	-0.13206					14.95	30.82	0.18	70.89
153.377	0.55594	-13.749	-0.06101	153.459	0.49581	-13.813	-0.13213					14.98	30.74	0.18	70.97
153.36	0.55595	-13.732	-0.06115	153.442	0.49582	-13.797	-0.13221					15.01	30.62	0.18	71.08
153.343	0.55596	-13.717	-0.06126	153.427	0.49583	-13.781	-0.13227					15.04	30.53	0.18	71.19
153.327	0.55597	-13.7	-0.06132	153.41	0.49584	-13.763	-0.13236					15.08	30.41	0.18	71.3
153.31	0.55598	-13.683	-0.06137	153.393	0.49584	-13.747	-0.13252					15.11	30.3	0.18	71.4
153.293	0.55599	-13.667	-0.0614	153.376	0.49585	-13.73	-0.13284					15.14	30.21	0.18	71.51
153.276	0.55601	-13.652	-0.06142	153.36	0.49586	-13.714	-0.13323					15.18	30.1	0.18	71.62
153.26	0.55602	-13.634	-0.06145	153.344	0.49587	-13.698	-0.1336					15.2	30.01	0.18	71.7
153.244	0.55603	-13.617	-0.06148	153.327	0.49587	-13.682	-0.13391					15.23	29.97	0.18	71.79
153.227	0.55604	-13.601	-0.0615	153.309	0.49588	-13.665	-0.13414					15.26	29.91	0.18	71.89
153.21	0.55605	-13.585	-0.06154	153.293	0.49588	-13.649	-0.13425					15.29	29.82	0.18	72.01
153.194	0.55606	-13.568	-0.06163	153.277	0.49588	-13.632	-0.13443					15.33	29.77	0.18	72.12
153.177	0.55608	-13.553	-0.06178	153.261	0.49589	-13.616	-0.13455					15.36	29.71	0.18	72.23
153.161	0.55609	-13.535	-0.06198	153.244	0.4959	-13.599	-0.13459					15.39	29.58	0.18	72.34
153.144	0.55611	-13.519	-0.0622	153.227	0.4959	-13.582	-0.13465					15.42	29.46	0.18	72.42
153.128	0.55613	-13.502	-0.06251	153.211	0.49591	-13.568	-0.13476					15.44	29.4	0.18	72.5
153.11	0.55616	-13.485	-0.06259	153.194	0.49592	-13.551	-0.1349					15.48	29.37	0.18	72.61
153.094	0.55618	-13.47	-0.06264	153.178	0.49592	-13.535	-0.13507					15.51	29.25	0.18	72.71
153.077	0.5562	-13.453	-0.06267	153.161	0.49593	-13.518	-0.13522					15.54	29.22	0.18	72.82
153.061	0.55622	-13.436	-0.0627	153.145	0.49594	-13.502	-0.13537					15.58	29.03	0.18	72.93
153.045	0.55623	-13.419	-0.06279	153.128	0.49594	-13.486	-0.13549					15.61	28.95	0.18	73.03
153.029	0.55624	-13.405	-0.06284	153.111	0.49594	-13.469	-0.1356					15.64	28.87	0.18	73.14
153.012	0.55625	-13.387	-0.06286	153.095	0.49595	-13.453	-0.13574					15.67	28.81	0.18	73.22
152.995	0.55626	-13.371	-0.06289	153.078	0.49595	-13.437	-0.13588					15.69	28.8	0.18	73.3
152.979	0.55627	-13.354	-0.06296	153.061	0.49596	-13.42	-0.13603					15.73	28.68	0.18	73.41
152.962	0.55629	-13.338	-0.06305	153.045	0.49597	-13.405	-0.13618					15.76	28.65	0.18	73.51
152.944	0.5563	-13.322	-0.06325	153.028	0.49598	-13.388	-0.13633					15.79	28.53	0.18	73.62
152.928	0.55631	-13.305	-0.06335	153.011	0.49598	-13.371	-0.1365					15.83	28.49	0.18	73.73
152.911	0.55632	-13.289	-0.06343	152.995	0.49599	-13.354	-0.13665					15.86	28.42	0.18	73.83
152.895	0.55634	-13.272	-0.06347	152.978	0.496	-13.338	-0.13689					15.88	28.34	0.18	73.91
152.879	0.55635	-13.256	-0.06349	152.962	0.496	-13.322	-0.13715					15.91	28.32	0.18	73.99
152.862	0.55635	-13.239	-0.06353	152.945	0.49601	-13.306	-0.13726					15.94	28.24	0.18	74.09
152.845	0.55636	-13.223	-0.06358	152.928	0.49601	-13.29	-0.13745					15.98	28.17	0.18	74.19
152.828	0.55637	-13.207	-0.0636	152.912	0.49601	-13.273	-0.13765					16.01	28.06	0.18	74.29
152.813	0.55638	-13.19	-0.06364	152.895	0.49602	-13.256	-0.13778					16.04	27.96	0.18	74.39
152.796	0.55638	-13.174	-0.06372	152.88	0.49602	-13.24	-0.13787					16.08	27.99	0.18	74.5
152.78	0.55639	-13.156	-0.0638	152.863	0.49603	-13.224	-0.13792					16.1	27.98	0.18	74.57
152.763	0.55639	-13.14	-0.06393	152.847	0.49603	-13.208	-0.13798					16.13	27.81	0.18	74.65
152.747	0.5564	-13.123	-0.06404	152.829	0.49604	-13.192	-0.13803					16.16	27.66	0.18	74.75
152.73	0.5564	-13.107	-0.06412	152.813	0.49604	-13.176	-0.13806					16.19	27.63	0.18	74.85
152.713	0.55641	-13.091	-0.06418	152.796	0.49605	-13.158	-0.13812					16.23	27.53	0.18	74.95
152.697	0.55642	-13.074	-0.0642	152.779	0.49605	-13.143	-0.13821					16.26	27.38	0.18	75.05
152.68	0.55642	-13.056	-0.06423	152.763	0.49606	-13.127	-0.1383					16.29	27.35	0.18	75.15
152.663	0.55643	-13.041	-0.06426	152.746	0.49606	-13.109	-0.13845					16.33	27.32	0.18	75.25
152.647	0.55644	-13.025	-0.06427	152.73	0.49606	-13.092	-0.13858					16.35	27.24	0.18	75.33
152.63	0.55644	-13.008	-0.06434	152.714	0.49606	-13.076	-0.13877					16.38	27.16	0.18	75.4
152.613	0.55645	-12.992	-0.06435	152.697	0.49607	-13.06	-0.13891					16.41	27.09	0.18	75.5
152.597	0.55645	-12.974	-0.06437	152.68	0.49607	-13.043	-0.13899					16.44	26.91	0.18	75.6
152.581	0.55646	-12.959	-0.0644	152.663	0.49607	-13.027	-0.1391					16.48	26.88	0.18	75.69
152.564	0.55646	-12.942	-0.06447	152.646	0.49608	-13.01	-0.13922					16.51	26.91	0.18	75.79
152.548	0.55647	-12.926	-0.06454	152.63	0.49608	-12.994	-0.13929					16.54	26.77	0.18	75.89
152.531	0.55648	-12.909	-0.0647	152.614	0.49609	-12.978	-0.13932					16.57	26.63	0.18	75.97
152.515	0.55648	-12.893	-0.06494	152.597	0.49609	-12.961	-0.13934					16.59	26.64	0.18	76.04
152.497	0.55649	-12.876	-0.06518	152.581	0.4961	-12.945	-0.13941					16.63	26.59	0.18	76.14
152.481	0.5565	-12.86	-0.06535	152.564	0.4961	-12.929	-0.13946					16.66	26.49	0.18	76.23
152.465	0.55651	-12.843	-0.06551	152.547	0.49611	-12.912	-0.13951					16.69	26.36	0.18	76.33
152.448	0.55651	-12.826	-0.0656	152.531	0.49612	-12.896	-0.13963					16.73	26.23	0.18	76.42
152.431	0.55652	-12.809	-0.06564	152.514	0.49612	-12.88	-0.13981					16.76	26.18	0.18	76.52
152.415	0.55653	-12.793	-0.06566	152.497	0.49613	-12.864	-0.14005					16.79	26.13	0.18	76.61
152.398	0.55654	-12.776	-0.06571	152.481	0.49613	-12.848	-0.14034					16.82	26.03	0.18	76.68
152.383	0.55654	-12.759	-0.06572	152.464	0.49614	-12.83	-0.14063					16.84	25.97	0.18	76.75
152.365	0.55655	-12.743	-0.06573	152.447	0.49614	-12.813	-0.14084					16.88	25.9	0.18	76.85
152.349	0.55655	-12.726	-0.06574	152.431	0.49614	-12.798	-0.14101					16.91	25.82	0.18	76.94
152.333	0.55656	-12.711	-0.06576	152.415	0.49614	-12.781	-0.1411					16.94	25.83	0.18	77.03
152.316	0.55656	-12.694	-0.06577	152.398	0.49614	-12.765	-0.1412					16.98	25.83	0.18	77.13
152.299	0.55656	-12.677	-0.06579	152.382	0.49614	-12.749	-0.14123					17.01	25.69	0.18	77.22
152.283	0.55656	-12.66	-0.06584	152.366	0.49614	-12.732	-0.14127					17.03	25.57	0.18	77.29
152.266	0.55656	-12.644	-0.0659	152.349	0.49614	-12.715	-0.14132					17.06	25.51	0.18	77.36
152.249	0.55656	-12.628	-0.06596	152.332	0.49614	-12.699	-0.14138					17.09	25.49	0.18	77.45
152.233	0.55657	-12.61	-0.06601	152.316	0.49613	-12.682	-0.14147					17.13	25.5	0.18	77.54
152.216	0.55657	-12.594	-0.06605	152.298	0.49614	-12.665	-0.14155					17.16	25.44	0.18	77.63
152.199	0.55657	-12.577	-0.06607	152.282	0.49614	-12.649	-0.14164					17.19	25.42	0.18	77.72
152.182	0.55657	-12.561	-0.06609	152.265	0.49614	-12.632	-0.14172					17.23	25.27	0.18	77.8
152.166	0.55657	-12.545	-0.06612	152.249	0.49614	-12.617	-0.14181					17.25	25.19	0.18	77.87
152.15	0.55657	-12.529	-0.06613	152.232	0.49615	-12.6	-0.14187					17.28	25.19	0.18	77.94
152.132	0.55657	-12.512	-0.06616	152.216	0.49615	-12.583	-0.14192					17.31	25.14	0.18	78.02
152.116	0.55657	-12.496	-0.06619	152.199	0.49616	-12.567	-0.14197					17.34	25.05	0.18	78.11
152.1	0.55657	-12.479	-0.06628	152.182	0.49616	-12.551	-0.14206					17.38	24.94	0.18	78.2
152.083	0.55657	-12.463	-0.06647	152.165	0.49617	-12.534	-0.14218					17.41	24.82	0.18	78.29
152.067	0.55656	-12.446	-0.06665	152.148	0.49617	-12.519	-0.14233					17.44	24.77	0.18	78.38
152.051	0.55656	-12.43	-0.06681	152.133	0.49617	-12.502	-0.14247					17.48	24.72	0.18	78.47
152.033	0.55656	-12.413	-0.06692	152.116	0.49618	-12.485	-0.14265					17.5	24.67	0.18	78.53
152.017	0.55655	-12.396	-0.06702	152.1	0.49618	-12.468	-0.14283					17.53	24.63	0.18	78.6
152	0.55655	-12.379	-0.06708	152.083	0.49618	-12.451	-0.143					17.56	24.59	0.18	78.68
151.984	0.55655	-12.363	-0.06712	152.067	0.49618	-12.436	-0.14312					17.59	24.48	0.18	78.77
151.967	0.55654	-12.347	-0.06714	152.05	0.49618	-12.418	-0.14321					17.63	24.45	0.18	78.86
151.951	0.55654	-12.33	-0.06716	152.034	0.49619	-12.401	-0.14332					17.66	24.36	0.18	78.95
151.934	0.55654	-12.315	-0.06721	152.018	0.49619	-12.386	-0.14342					17.69	24.23	0.18	79.04
151.917	0.55654	-12.298	-0.06726	152	0.49619	-12.37	-0.14352					17.72	24.14	0.18	79.1
151.901	0.55655	-12.281	-0.06731	151.983	0.49619	-12.355	-0.1436					17.74	24.13	0.18	79.16
151.884	0.55655	-12.265	-0.06733	151.967	0.49619	-12.338	-0.14367					17.78	24.07	0.18	79.24
151.868	0.55654	-12.248	-0.06735	151.95	0.49619	-12.322	-0.14371					17.81	24.02	0.18	79.33
151.851	0.55654	-12.232	-0.06739	151.933	0.49619	-12.304	-0.14374					17.84	23.91	0.18	79.41
151.834	0.55654	-12.215	-0.06742	151.917	0.49619	-12.288	-0.14377					17.88	23.91	0.18	79.49
151.819	0.55654	-12.198	-0.06744	151.9	0.49619	-12.271	-0.14379					17.91	23.81	0.18	79.57
151.801	0.55654	-12.181	-0.06746	151.883	0.49619	-12.255	-0.1438					17.94	23.8	0.18	79.65
151.785	0.55654	-12.164	-0.06749	151.867	0.49618	-12.239	-0.14381					17.97	23.67	0.18	79.71
151.767	0.55654	-12.149	-0.06752	151.851	0.49618	-12.221	-0.14385					17.99	23.68	0.18	79.77
151.751	0.55654	-12.132	-0.06757	151.835	0.49618	-12.206	-0.14392					18.03	23.6	0.18	79.84
151.735	0.55654	-12.114	-0.0676	151.817	0.49618	-12.19	-0.14405					18.06	23.52	0.18	79.93
151.718	0.55654	-12.1	-0.06767	151.801	0.49618	-12.173	-0.14418					18.09	23.47	0.18	80
151.701	0.55654	-12.082	-0.06772	151.784	0.49618	-12.157	-0.14433					18.13	23.43	0.18	80.07
151.685	0.55653	-12.066	-0.06777	151.767	0.49618	-12.139	-0.14444					18.16	23.41	0.18	80.15
151.668	0.55653	-12.05	-0.0678	151.751	0.49617	-12.123	-0.14453					18.18	23.35	0.18	80.2
151.652	0.55652	-12.033	-0.06782	151.735	0.49617	-12.107	-0.14461					18.21	23.33	0.18	80.26
151.635	0.55651	-12.016	-0.06784	151.717	0.49617	-12.089	-0.14467					18.24	23.23	0.18	80.33
151.619	0.55651	-11.999	-0.06789	151.701	0.49616	-12.074	-0.14473					18.28	23.08	0.18	80.41
151.602	0.55651	-11.984	-0.06792	151.685	0.49615	-12.056	-0.14478					18.31	23.13	0.18	80.49
151.586	0.55651	-11.968	-0.06794	151.669	0.49614	-12.041	-0.14488					18.34	22.99	0.18	80.56
151.569	0.55651	-11.951	-0.06796	151.652	0.49612	-12.023	-0.14502					18.38	22.94	0.18	80.64
151.552	0.55652	-11.935	-0.06798	151.636	0.4961	-12.008	-0.1452					18.4	22.86	0.18	80.7
151.536	0.55652	-11.917	-0.06799	151.619	0.4961	-11.99	-0.14536					18.43	22.87	0.18	80.75
151.519	0.55652	-11.901	-0.06801	151.601	0.49609	-11.974	-0.14548					18.46	22.76	0.18	80.83
151.502	0.55652	-11.884	-0.06803	151.586	0.49609	-11.958	-0.14558					18.49	22.7	0.18	80.9
151.486	0.55651	-11.867	-0.06805	151.568	0.49609	-11.941	-0.14564					18.53	22.64	0.18	80.97
151.468	0.55651	-11.85	-0.06808	151.552	0.49609	-11.925	-0.14569					18.56	22.54	0.18	81.04
151.453	0.5565	-11.834	-0.06811	151.535	0.49609	-11.909	-0.14572					18.59	22.54	0.18	81.11
151.436	0.5565	-11.817	-0.06818	151.518	0.49609	-11.892	-0.14575					18.63	22.5	0.18	81.18
151.419	0.55649	-11.801	-0.06825	151.502	0.49609	-11.875	-0.14579					18.65	22.53	0.18	81.23
151.403	0.55649	-11.785	-0.06833	151.485	0.49609	-11.859	-0.14585					18.68	22.45	0.18	81.28
151.387	0.55649	-11.768	-0.06841	151.469	0.49609	-11.843	-0.14592					18.71	22.35	0.18	81.36
151.37	0.55649	-11.753	-0.0685	151.453	0.49607	-11.826	-0.14597					18.74	22.27	0.18	81.43
151.353	0.55649	-11.736	-0.06858	151.436	0.49606	-11.809	-0.146					18.78	22.22	0.18	81.5
151.337	0.55649	-11.72	-0.06861	151.419	0.49605	-11.792	-0.14604					18.81	22.19	0.18	81.57
151.32	0.55648	-11.702	-0.06863	151.402	0.49603	-11.776	-0.14606					18.84	22.07	0.18	81.64
151.304	0.55648	-11.685	-0.06866	151.386	0.49602	-11.76	-0.14608					18.87	22.07	0.18	81.69
151.286	0.55647	-11.669	-0.06868	151.369	0.49601	-11.743	-0.14611					18.89	22.03	0.18	81.74
151.27	0.55647	-11.652	-0.06871	151.353	0.49601	-11.727	-0.14617					18.93	21.97	0.18	81.81
151.254	0.55646	-11.635	-0.06875	151.336	0.496	-11.711	-0.14625					18.96	21.9	0.18	81.88
151.237	0.55646	-11.62	-0.06877	151.318	0.49599	-11.694	-0.14639					18.99	21.93	0.18	81.94
151.221	0.55646	-11.603	-0.0688	151.303	0.49599	-11.678	-0.14648					19.03	21.91	0.18	82.01
151.204	0.55646	-11.586	-0.06882	151.286	0.49598	-11.661	-0.14656					19.06	21.81	0.18	82.07
151.187	0.55646	-11.57	-0.06885	151.27	0.49598	-11.644	-0.14661					19.09	21.71	0.18	82.14
151.17	0.55646	-11.553	-0.06887	151.253	0.49598	-11.627	-0.14664					19.12	21.7	0.18	82.19
151.154	0.55646	-11.536	-0.06889	151.236	0.49597	-11.61	-0.14666					19.14	21.64	0.18	82.24
151.138	0.55647	-11.52	-0.06892	151.22	0.49597	-11.594	-0.14668					19.18	21.6	0.18	82.31
151.121	0.55647	-11.503	-0.06894	151.203	0.49597	-11.578	-0.14669					19.21	21.54	0.18	82.38
151.104	0.55647	-11.488	-0.06896	151.186	0.49596	-11.561	-0.14673					19.24	21.45	0.18	82.44
151.088	0.55646	-11.47	-0.06901	151.17	0.49595	-11.545	-0.14682					19.28	21.45	0.18	82.5
151.071	0.55646	-11.454	-0.0691	151.153	0.49595	-11.528	-0.14697					19.31	21.37	0.18	82.56
151.055	0.55646	-11.436	-0.06916	151.137	0.49594	-11.511	-0.1472					19.33	21.28	0.18	82.61
151.038	0.55645	-11.419	-0.06923	151.119	0.49593	-11.495	-0.14741					19.36	21.25	0.18	82.66
151.021	0.55645	-11.403	-0.06929	151.103	0.49592	-11.478	-0.14757					19.39	21.19	0.18	82.72
151.005	0.55644	-11.386	-0.06935	151.087	0.49591	-11.462	-0.14768					19.43	21.12	0.18	82.78
150.988	0.55644	-11.371	-0.0694	151.07	0.49591	-11.446	-0.14773					19.46	21.05	0.18	82.85
150.972	0.55643	-11.354	-0.06942	151.053	0.4959	-11.43	-0.14778					19.49	21.01	0.18	82.91
150.955	0.55643	-11.336	-0.06946	151.037	0.4959	-11.412	-0.14782					19.53	20.98	0.18	82.97
150.938	0.55643	-11.321	-0.06949	151.021	0.49589	-11.396	-0.14783					19.55	20.98	0.18	83.01
150.921	0.55642	-11.305	-0.06952	151.003	0.49589	-11.378	-0.14785					19.58	20.95	0.18	83.06
150.906	0.55642	-11.287	-0.06956	150.986	0.49588	-11.362	-0.14789					19.61	20.94	0.18	83.12
150.888	0.55642	-11.272	-0.06965	150.97	0.49587	-11.346	-0.14796					19.64	20.8	0.18	83.18
150.873	0.55641	-11.254	-0.06973	150.953	0.49586	-11.329	-0.14804					19.68	20.8	0.18	83.23
150.856	0.55641	-11.237	-0.06979	150.937	0.49586	-11.313	-0.14814					19.71	20.79	0.18	83.29
150.839	0.55641	-11.221	-0.06986	150.92	0.49585	-11.298	-0.14823					19.74	20.78	0.18	83.35
150.822	0.55641	-11.204	-0.0699	150.903	0.49584	-11.28	-0.14839					19.78	20.69	0.18	83.41
150.805	0.5564	-11.189	-0.06999	150.886	0.49583	-11.264	-0.14858					19.8	20.63	0.18	83.45
150.789	0.5564	-11.172	-0.07009	150.87	0.49582	-11.248	-0.1488					19.83	20.62	0.18	83.5
150.773	0.55639	-11.154	-0.07021	150.854	0.49582	-11.231	-0.14896					19.86	20.53	0.18	83.55
150.756	0.55639	-11.139	-0.07034	150.837	0.49581	-11.215	-0.14901					19.89	20.45	0.18	83.61
150.739	0.55638	-11.122	-0.07044	150.821	0.4958	-11.198	-0.14907					19.93	20.47	0.18	83.66
150.723	0.55637	-11.105	-0.0705	150.803	0.49579	-11.181	-0.14916					19.96	20.38	0.18	83.72
150.706	0.55636	-11.089	-0.07055	150.787	0.49578	-11.164	-0.14925					19.99	20.34	0.18	83.77
150.69	0.55636	-11.073	-0.07059	150.77	0.49578	-11.149	-0.14933					20.02	20.26	0.18	83.81
150.673	0.55635	-11.057	-0.07062	150.753	0.49577	-11.131	-0.1494					20.04	20.24	0.18	83.85
150.656	0.55634	-11.04	-0.07067	150.737	0.49577	-11.115	-0.14943					20.08	20.22	0.18	83.91
150.64	0.55634	-11.023	-0.0707	150.721	0.49576	-11.099	-0.14945					20.11	20.2	0.18	83.97
150.623	0.55633	-11.006	-0.07073	150.704	0.49576	-11.081	-0.14947					20.14	20.12	0.18	84.02
150.607	0.55632	-10.989	-0.07076	150.688	0.49575	-11.066	-0.14949					20.18	20.07	0.18	84.08
150.59	0.55631	-10.973	-0.07078	150.671	0.49575	-11.048	-0.1495					20.21	19.97	0.18	84.13
150.574	0.5563	-10.956	-0.07082	150.654	0.49574	-11.032	-0.14952					20.24	19.91	0.18	84.19
150.557	0.55629	-10.94	-0.07087	150.637	0.49574	-11.016	-0.14956					20.27	19.87	0.18	84.23
150.541	0.55628	-10.924	-0.07094	150.622	0.49573	-10.999	-0.14962					20.29	19.86	0.18	84.27
150.525	0.55628	-10.907	-0.07102	150.604	0.49572	-10.983	-0.14973					20.33	19.79	0.18	84.32
150.508	0.55627	-10.891	-0.07108	150.587	0.49571	-10.966	-0.14988					20.36	19.75	0.18	84.38
150.491	0.55626	-10.873	-0.07111	150.571	0.4957	-10.95	-0.15006					20.39	19.69	0.18	84.43
150.474	0.55625	-10.858	-0.07115	150.554	0.49569	-10.934	-0.15021					20.43	19.67	0.18	84.49
150.458	0.55624	-10.841	-0.07118	150.538	0.49568	-10.917	-0.15032					20.46	19.62	0.18	84.54
150.441	0.55623	-10.824	-0.07121	150.521	0.49567	-10.901	-0.15038					20.48	19.56	0.18	84.58
150.425	0.55621	-10.808	-0.07124	150.505	0.49566	-10.884	-0.1504					20.51	19.49	0.18	84.62
150.408	0.55619	-10.791	-0.07128	150.488	0.49565	-10.868	-0.15043					20.54	19.49	0.18	84.67
150.391	0.55616	-10.775	-0.07131	150.472	0.49564	-10.851	-0.15048					20.58	19.47	0.18	84.72
150.375	0.55614	-10.758	-0.07134	150.455	0.49563	-10.834	-0.15051					20.61	19.42	0.18	84.77
150.358	0.55612	-10.74	-0.07137	150.438	0.49562	-10.817	-0.15054					20.64	19.35	0.18	84.82
150.342	0.5561	-10.724	-0.07141	150.421	0.49561	-10.801	-0.15059					20.68	19.3	0.18	84.87
150.325	0.55609	-10.709	-0.07146	150.405	0.49561	-10.785	-0.15066					20.7	19.2	0.18	84.91
150.309	0.55608	-10.691	-0.07149	150.388	0.4956	-10.768	-0.15077					20.73	19.19	0.18	84.95
150.292	0.55607	-10.676	-0.07152	150.371	0.4956	-10.752	-0.15093					20.76	19.16	0.18	85
150.275	0.55606	-10.659	-0.07154	150.355	0.49559	-10.736	-0.1511					20.79	19.07	0.18	85.05
150.258	0.55605	-10.641	-0.07157	150.339	0.49558	-10.717	-0.1512					20.83	19.03	0.18	85.1
150.241	0.55604	-10.626	-0.0716	150.322	0.49557	-10.701	-0.15123					20.86	18.99	0.18	85.15
150.225	0.55603	-10.609	-0.07163	150.305	0.49556	-10.685	-0.15125					20.89	18.94	0.18	85.2
150.209	0.55602	-10.593	-0.07169	150.288	0.49555	-10.668	-0.15129					20.93	18.93	0.18	85.25
150.192	0.556	-10.575	-0.07172	150.272	0.49554	-10.651	-0.15134					20.95	18.86	0.18	85.28
150.176	0.55599	-10.559	-0.07175	150.255	0.49552	-10.635	-0.15136					20.98	18.88	0.18	85.32
150.159	0.55598	-10.542	-0.07183	150.239	0.49551	-10.619	-0.15136					21.01	18.87	0.18	85.36
150.141	0.55597	-10.526	-0.07191	150.222	0.4955	-10.603	-0.15139					21.04	18.86	0.18	85.41
150.125	0.55596	-10.509	-0.07201	150.206	0.49549	-10.586	-0.15142					21.08	18.8	0.18	85.46
150.109	0.55595	-10.492	-0.07208	150.19	0.49548	-10.569	-0.15143					21.11	18.78	0.18	85.51
150.093	0.55594	-10.476	-0.07214	150.172	0.49547	-10.553	-0.15145					21.14	18.74	0.18	85.55
150.076	0.55594	-10.459	-0.07219	150.156	0.49546	-10.537	-0.15148					21.17	18.69	0.18	85.59
150.059	0.55593	-10.442	-0.07223	150.139	0.49545	-10.519	-0.15151					21.19	18.65	0.18	85.62
150.043	0.55592	-10.426	-0.0723	150.123	0.49544	-10.503	-0.15154					21.23	18.6	0.18	85.67
150.026	0.55591	-10.409	-0.07234	150.107	0.49543	-10.486	-0.15161					21.26	18.55	0.18	85.72
150.009	0.55589	-10.393	-0.07238	150.09	0.49542	-10.47	-0.15166					21.29	18.51	0.18	85.76
149.993	0.55587	-10.376	-0.07241	150.073	0.49541	-10.454	-0.1517					21.33	18.46	0.18	85.81
149.976	0.55584	-10.359	-0.07244	150.056	0.4954	-10.436	-0.15173					21.36	18.41	0.18	85.85
149.959	0.55583	-10.343	-0.07247	150.039	0.49539	-10.421	-0.1518					21.39	18.41	0.18	85.9
149.943	0.55581	-10.326	-0.07249	150.022	0.49538	-10.403	-0.15188					21.42	18.34	0.18	85.93
149.926	0.55579	-10.309	-0.07252	150.006	0.49537	-10.388	-0.15193					21.44	18.29	0.18	85.96
149.91	0.55578	-10.292	-0.07255	149.99	0.49536	-10.371	-0.15199					21.48	18.27	0.18	86
149.894	0.55577	-10.275	-0.07258	149.973	0.49535	-10.354	-0.15205					21.51	18.17	0.18	86.05
149.876	0.55576	-10.26	-0.07262	149.956	0.49534	-10.338	-0.1521					21.54	18.13	0.18	86.09
149.86	0.55575	-10.243	-0.07269	149.94	0.49533	-10.32	-0.15215					21.58	18.15	0.18	86.13
149.844	0.55574	-10.227	-0.0728	149.923	0.49532	-10.304	-0.15221					21.61	18.05	0.18	86.18
149.827	0.55573	-10.209	-0.07295	149.905	0.49531	-10.288	-0.15223					21.63	18.03	0.18	86.21
149.81	0.55572	-10.193	-0.07316	149.89	0.4953	-10.271	-0.15224					21.66	18.01	0.18	86.24
149.794	0.55571	-10.176	-0.07346	149.873	0.49529	-10.253	-0.15228					21.69	17.98	0.18	86.28
149.778	0.5557	-10.16	-0.07378	149.856	0.49527	-10.237	-0.15231					21.73	17.92	0.18	86.33
149.762	0.55569	-10.144	-0.07393	149.84	0.49526	-10.222	-0.15235					21.76	17.91	0.18	86.37
149.744	0.55567	-10.127	-0.074	149.824	0.49525	-10.205	-0.15236					21.79	17.84	0.18	86.41
149.727	0.55566	-10.11	-0.07405	149.806	0.49524	-10.189	-0.15238					21.83	17.79	0.18	86.45
149.71	0.55565	-10.094	-0.07408	149.79	0.49522	-10.173	-0.15243					21.85	17.75	0.18	86.48
149.694	0.55564	-10.077	-0.0741	149.773	0.49521	-10.156	-0.15246					21.88	17.75	0.18	86.51
149.677	0.55563	-10.061	-0.07413	149.756	0.4952	-10.139	-0.1525					21.91	17.7	0.18	86.55
149.66	0.55562	-10.044	-0.07416	149.74	0.49517	-10.122	-0.15254					21.94	17.63	0.18	86.59
149.644	0.55561	-10.027	-0.0742	149.723	0.49513	-10.105	-0.15256					21.98	17.61	0.18	86.64
149.628	0.5556	-10.011	-0.07423	149.707	0.49511	-10.089	-0.15258					22.01	17.6	0.18	86.68
149.61	0.55558	-9.995	-0.07425	149.69	0.49509	-10.072	-0.15259					22.04	17.55	0.18	86.72
149.594	0.55557	-9.977	-0.07429	149.674	0.49506	-10.055	-0.15261					22.08	17.49	0.18	86.76
149.577	0.55556	-9.961	-0.07432	149.657	0.49503	-10.039	-0.15262					22.1	17.45	0.18	86.79
149.561	0.55556	-9.944	-0.07436	149.641	0.49502	-10.022	-0.15263					22.13	17.44	0.18	86.82
149.544	0.55555	-9.928	-0.07443	149.623	0.495	-10.007	-0.15264					22.16	17.44	0.18	86.87
149.528	0.55554	-9.912	-0.0745	149.606	0.49499	-9.989	-0.15269					22.19	17.38	0.18	86.91
149.51	0.55554	-9.894	-0.07462	149.589	0.49498	-9.973	-0.15276					22.23	17.32	0.18	86.95
149.493	0.55553	-9.879	-0.0747	149.573	0.49497	-9.957	-0.15289					22.26	17.28	0.18	86.99
149.477	0.55552	-9.862	-0.07478	149.557	0.49496	-9.94	-0.15305					22.29	17.25	0.18	87.03
149.46	0.55552	-9.846	-0.07482	149.541	0.49494	-9.924	-0.1532					22.32	17.2	0.18	87.06
149.444	0.55551	-9.829	-0.07485	149.524	0.49493	-9.907	-0.15331					22.34	17.17	0.18	87.09
149.428	0.5555	-9.812	-0.07488	149.507	0.49491	-9.89	-0.15341					22.38	17.14	0.18	87.13
149.411	0.55549	-9.796	-0.07493	149.49	0.49489	-9.873	-0.15344					22.41	17.12	0.18	87.17
149.395	0.55548	-9.779	-0.07496	149.474	0.49487	-9.857	-0.15349					22.44	17.07	0.18	87.2
149.378	0.55547	-9.762	-0.07499	149.457	0.49484	-9.842	-0.15352					22.48	17	0.18	87.24
149.362	0.55546	-9.747	-0.07502	149.441	0.49481	-9.825	-0.15355					22.51	17.01	0.18	87.29
149.345	0.55545	-9.729	-0.07508	149.425	0.49478	-9.808	-0.15358					22.54	17	0.18	87.33
149.329	0.55544	-9.713	-0.0752	149.408	0.49476	-9.791	-0.15359					22.57	16.97	0.18	87.35
149.311	0.55543	-9.695	-0.07532	149.39	0.49474	-9.775	-0.15364					22.59	16.89	0.18	87.38
149.295	0.55543	-9.679	-0.07543	149.374	0.49473	-9.759	-0.15373					22.63	16.83	0.18	87.42
149.279	0.55542	-9.663	-0.07554	149.358	0.49472	-9.743	-0.15386					22.66	16.83	0.18	87.46
149.261	0.55542	-9.645	-0.07559	149.341	0.4947	-9.726	-0.15399					22.69	16.83	0.18	87.5
149.245	0.55541	-9.629	-0.07562	149.324	0.49469	-9.709	-0.1542					22.73	16.77	0.18	87.53
149.228	0.55541	-9.612	-0.07565	149.308	0.49468	-9.691	-0.15439					22.76	16.67	0.18	87.57
149.211	0.5554	-9.595	-0.07567	149.29	0.49466	-9.675	-0.1545					22.78	16.62	0.18	87.6
149.195	0.55539	-9.579	-0.07569	149.274	0.49465	-9.659	-0.15455					22.81	16.56	0.18	87.63
149.179	0.55538	-9.563	-0.07571	149.258	0.49464	-9.642	-0.15456					22.84	16.58	0.18	87.66
149.162	0.55537	-9.546	-0.07573	149.242	0.49462	-9.625	-0.1546					22.88	16.47	0.18	87.7
149.145	0.55535	-9.529	-0.07576	149.224	0.4946	-9.609	-0.15461					22.91	16.51	0.18	87.73
149.128	0.55534	-9.513	-0.07579	149.208	0.49457	-9.592	-0.15462					22.94	16.41	0.18	87.77
149.112	0.55533	-9.496	-0.07583	149.192	0.49454	-9.575	-0.15464					22.98	16.48	0.18	87.8
149.096	0.55533	-9.48	-0.07591	149.175	0.49453	-9.559	-0.15465					23	16.43	0.18	87.83
149.079	0.55532	-9.463	-0.07597	149.159	0.49451	-9.543	-0.15465					23.03	16.41	0.18	87.85
149.061	0.55531	-9.446	-0.07602	149.142	0.49447	-9.527	-0.15468					23.06	16.32	0.18	87.89
149.045	0.5553	-9.429	-0.07605	149.126	0.49444	-9.511	-0.15479					23.09	16.34	0.18	87.92
149.028	0.5553	-9.413	-0.07607	149.109	0.49442	-9.493	-0.1549					23.13	16.29	0.18	87.95
149.012	0.55529	-9.396	-0.0761	149.092	0.4944	-9.476	-0.15498					23.16	16.2	0.18	87.99
148.996	0.55528	-9.38	-0.07613	149.075	0.49439	-9.46	-0.15505					23.19	16.17	0.18	88.02
148.979	0.55528	-9.364	-0.07616	149.06	0.49437	-9.444	-0.15512					23.23	16.09	0.18	88.06
148.962	0.55527	-9.346	-0.0762	149.043	0.49436	-9.427	-0.15518					23.25	16.09	0.18	88.08
148.946	0.55526	-9.331	-0.07624	149.026	0.49434	-9.409	-0.15522					23.28	16.05	0.18	88.11
148.93	0.55526	-9.314	-0.07628	149.009	0.49433	-9.393	-0.15524					23.31	16	0.18	88.15
148.913	0.55525	-9.296	-0.07641	148.992	0.49431	-9.377	-0.15526					23.34	15.99	0.18	88.18
148.896	0.55524	-9.281	-0.07653	148.976	0.4943	-9.359	-0.15527					23.38	15.99	0.18	88.22
148.88	0.55523	-9.264	-0.07661	148.959	0.49428	-9.342	-0.15528					23.41	15.95	0.18	88.25
148.863	0.55522	-9.247	-0.07668	148.942	0.49426	-9.327	-0.15529					23.44	15.89	0.18	88.28
148.846	0.55521	-9.23	-0.07672	148.925	0.49424	-9.31	-0.15531					23.47	15.83	0.18	88.31
148.829	0.55521	-9.213	-0.07678	148.909	0.49423	-9.293	-0.15532					23.49	15.83	0.18	88.33
148.813	0.5552	-9.197	-0.07681	148.893	0.49421	-9.277	-0.15534					23.53	15.78	0.18	88.37
148.797	0.5552	-9.182	-0.07685	148.876	0.4942	-9.26	-0.15535					23.56	15.75	0.18	88.4
148.779	0.55519	-9.165	-0.07688	148.859	0.49418	-9.244	-0.15537					23.59	15.67	0.18	88.43
148.762	0.55518	-9.148	-0.07692	148.843	0.49417	-9.227	-0.15539					23.63	15.63	0.18	88.46
148.747	0.55517	-9.13	-0.07695	148.825	0.49416	-9.211	-0.1554					23.66	15.62	0.18	88.49
148.731	0.55515	-9.115	-0.07698	148.809	0.49415	-9.193	-0.15541					23.69	15.57	0.18	88.53
148.714	0.55514	-9.098	-0.07702	148.793	0.49413	-9.177	-0.15542					23.72	15.56	0.18	88.55
148.697	0.55512	-9.082	-0.07705	148.776	0.49411	-9.161	-0.15544					23.74	15.57	0.18	88.58
148.68	0.5551	-9.065	-0.07707	148.76	0.49409	-9.144	-0.15545					23.78	15.52	0.18	88.61
148.663	0.55509	-9.048	-0.07709	148.743	0.49407	-9.127	-0.15546					23.81	15.51	0.18	88.64
148.648	0.55508	-9.032	-0.07711	148.727	0.49405	-9.11	-0.15548					23.84	15.48	0.18	88.67
148.631	0.55507	-9.015	-0.07713	148.709	0.49403	-9.094	-0.1555					23.88	15.45	0.18	88.7
148.614	0.55506	-8.998	-0.07715	148.693	0.49401	-9.077	-0.15552					23.91	15.45	0.18	88.72
148.597	0.55505	-8.981	-0.07718	148.676	0.49399	-9.06	-0.15555					23.93	15.4	0.18	88.75
148.58	0.55504	-8.965	-0.0772	148.66	0.49398	-9.044	-0.15558					23.96	15.37	0.18	88.77
148.564	0.55503	-8.948	-0.07723	148.643	0.49396	-9.028	-0.15561					23.99	15.29	0.18	88.8
148.546	0.55502	-8.932	-0.07726	148.627	0.49395	-9.011	-0.15567					24.03	15.27	0.18	88.83
148.529	0.55501	-8.915	-0.07729	148.61	0.49393	-8.995	-0.15571					24.06	15.39	0.18	88.85
148.514	0.555	-8.898	-0.07734	148.593	0.49391	-8.978	-0.15574					24.09	15.51	0.18	88.88
148.496	0.55499	-8.882	-0.07741	148.576	0.49389	-8.961	-0.15576					24.13	15.59	0.18	88.9
148.48	0.55497	-8.865	-0.07745	148.56	0.49386	-8.945	-0.15578					24.15	15.59	0.18	88.92
148.464	0.55496	-8.849	-0.07756	148.543	0.49382	-8.928	-0.15581					24.18	15.61	0.18	88.94
148.447	0.55495	-8.833	-0.07767	148.527	0.49378	-8.911	-0.15586					24.21	15.62	0.18	88.97
148.43	0.55494	-8.816	-0.07781	148.51	0.49374	-8.895	-0.15592					24.24	15.64	0.18	88.99
148.413	0.55492	-8.799	-0.07798	148.494	0.49371	-8.879	-0.15603					24.28	15.65	0.18	89.02
148.397	0.55491	-8.783	-0.07818	148.478	0.49369	-8.863	-0.15618					24.31	15.64	0.18	89.04
148.38	0.55489	-8.765	-0.07838	148.461	0.49367	-8.846	-0.15632					24.34	15.58	0.18	89.07
148.364	0.55488	-8.749	-0.0786	148.444	0.49366	-8.829	-0.15641					24.38	15.58	0.18	89.09
148.347	0.55486	-8.733	-0.07885	148.427	0.49364	-8.812	-0.15648					24.4	15.55	0.18	89.11
148.33	0.55484	-8.715	-0.07895	148.41	0.49362	-8.795	-0.15651					24.43	15.54	0.18	89.13
148.313	0.55483	-8.699	-0.079	148.393	0.49361	-8.78	-0.15656					24.46	15.5	0.18	89.15
148.297	0.55481	-8.682	-0.07903	148.376	0.49359	-8.763	-0.1566					24.49	15.52	0.18	89.18
148.28	0.5548	-8.666	-0.07907	148.36	0.49357	-8.746	-0.15662					24.53	15.48	0.18	89.2
148.264	0.55479	-8.648	-0.07911	148.344	0.49355	-8.729	-0.15664					24.56	15.46	0.18	89.23
148.247	0.55478	-8.633	-0.07917	148.327	0.49353	-8.713	-0.15666					24.59	15.42	0.18	89.25
148.231	0.55478	-8.616	-0.07922	148.31	0.49352	-8.696	-0.15668					24.62	15.38	0.18	89.27
148.214	0.55477	-8.599	-0.07926	148.294	0.4935	-8.679	-0.15673					24.64	15.41	0.18	89.29
148.197	0.55476	-8.582	-0.0793	148.277	0.49348	-8.663	-0.15679					24.68	15.38	0.18	89.31
148.18	0.55476	-8.566	-0.07938	148.261	0.49347	-8.647	-0.15685					24.71	15.35	0.18	89.34
148.163	0.55475	-8.549	-0.07945	148.244	0.49346	-8.629	-0.15694					24.74	15.34	0.18	89.36
148.147	0.55473	-8.533	-0.07948	148.227	0.49344	-8.613	-0.15703					24.78	15.3	0.18	89.38
148.131	0.55472	-8.516	-0.07953	148.21	0.49343	-8.597	-0.15709					24.81	15.22	0.18	89.41
148.114	0.5547	-8.5	-0.07955	148.194	0.49342	-8.579	-0.15715					24.84	15.23	0.18	89.43
148.097	0.55468	-8.483	-0.07957	148.178	0.4934	-8.563	-0.15724					24.87	15.22	0.18	89.45
148.081	0.55467	-8.466	-0.0796	148.161	0.49334	-8.546	-0.15731					24.89	15.14	0.18	89.47
148.064	0.55466	-8.449	-0.07963	148.144	0.49327	-8.531	-0.15739					24.93	14.92	0.18	89.49
148.047	0.55465	-8.433	-0.07965	148.128	0.49322	-8.513	-0.15745					24.96	14.81	0.18	89.52
148.031	0.55464	-8.418	-0.07968	148.111	0.49315	-8.497	-0.15749					24.99	14.79	0.18	89.55
148.013	0.55463	-8.4	-0.07971	148.094	0.49311	-8.48	-0.15752					25.03	14.8	0.18	89.57
147.997	0.55463	-8.383	-0.07974	148.078	0.49307	-8.463	-0.15756					25.06	14.81	0.18	89.6
147.981	0.55462	-8.367	-0.07977	148.061	0.49305	-8.446	-0.15759					25.08	14.78	0.18	89.62
147.964	0.55462	-8.35	-0.0798	148.045	0.49303	-8.431	-0.1576					25.11	14.83	0.18	89.64
147.947	0.55461	-8.333	-0.07983	148.028	0.49301	-8.414	-0.15761					25.14	14.81	0.18	89.66
147.931	0.5546	-8.317	-0.07986	148.011	0.493	-8.398	-0.15762					25.18	14.78	0.18	89.69
147.913	0.5546	-8.301	-0.07989	147.995	0.49298	-8.381	-0.15763					25.21	14.68	0.18	89.71
147.897	0.55459	-8.285	-0.07993	147.978	0.49297	-8.364	-0.15765					25.24	14.57	0.18	89.74
147.88	0.55458	-8.266	-0.07999	147.961	0.49295	-8.348	-0.15772					25.28	14.6	0.18	89.76
147.864	0.55457	-8.251	-0.08014	147.945	0.49293	-8.331	-0.15782					25.3	14.5	0.18	89.78
147.847	0.55456	-8.234	-0.08031	147.928	0.49292	-8.314	-0.15797					25.33	14.5	0.18	89.8
147.831	0.55455	-8.217	-0.08048	147.911	0.4929	-8.298	-0.15816					25.36	14.56	0.18	89.83
147.814	0.55455	-8.201	-0.08055	147.895	0.49289	-8.281	-0.15831					25.39	14.57	0.18	89.85
147.798	0.55454	-8.184	-0.0806	147.879	0.49287	-8.264	-0.15842					25.43	14.58	0.18	89.87
147.781	0.55454	-8.167	-0.08063	147.863	0.49285	-8.247	-0.15848					25.46	14.46	0.18	89.9
147.765	0.55453	-8.151	-0.08067	147.846	0.49283	-8.23	-0.15849					25.49	14.37	0.18	89.92
147.748	0.55452	-8.134	-0.0807	147.829	0.49282	-8.215	-0.15852					25.53	14.34	0.18	89.94
147.731	0.55451	-8.117	-0.08072	147.813	0.4928	-8.197	-0.15855					25.55	14.34	0.18	89.96
147.714	0.55451	-8.101	-0.08074	147.796	0.49279	-8.181	-0.15857					25.58	14.24	0.18	89.98
147.697	0.55449	-8.085	-0.08076	147.778	0.49277	-8.165	-0.15858					25.61	14.14	0.18	90
147.681	0.55448	-8.068	-0.08078	147.762	0.49276	-8.148	-0.15861					25.64	14.11	0.18	90.03
147.665	0.55446	-8.051	-0.0808	147.745	0.49275	-8.131	-0.15862					25.68	14.18	0.18	90.05
147.648	0.55445	-8.034	-0.08083	147.729	0.49273	-8.115	-0.15863					25.71	14.1	0.18	90.08
147.631	0.55444	-8.018	-0.08086	147.712	0.49271	-8.098	-0.15864					25.74	14.02	0.18	90.1
147.615	0.55443	-8.002	-0.08091	147.695	0.49268	-8.082	-0.15866					25.77	13.99	0.18	90.12
147.598	0.55442	-7.986	-0.08095	147.679	0.49263	-8.065	-0.15867					25.79	13.92	0.18	90.14
147.582	0.55442	-7.969	-0.08098	147.662	0.49256	-8.049	-0.15869					25.83	13.86	0.18	90.16
147.565	0.55441	-7.952	-0.081	147.646	0.4925	-8.032	-0.15872					25.86	13.8	0.18	90.18
147.548	0.5544	-7.935	-0.08103	147.629	0.49242	-8.015	-0.15876					25.89	13.75	0.18	90.21
147.531	0.55439	-7.918	-0.08105	147.613	0.49236	-7.998	-0.15878					25.93	13.69	0.1794	90.21
147.515	0.55439	-7.902	-0.08108	147.596	0.49234	-7.982	-0.15879					25.96	13.65	0.1738	90.07
147.498	0.55438	-7.886	-0.08111	147.579	0.49232	-7.965	-0.15882					25.99	13.65	0.1672	89.87
147.481	0.55437	-7.868	-0.08114	147.563	0.49231	-7.949	-0.15886					26.02	13.59	0.1622	89.71
147.464	0.55436	-7.852	-0.08129	147.547	0.49229	-7.932	-0.15889					26.04	13.55	0.1572	89.55
147.448	0.55436	-7.835	-0.08145	147.53	0.49228	-7.915	-0.15893					26.08	13.55	0.1505	89.33
147.431	0.55435	-7.818	-0.08162	147.512	0.49226	-7.898	-0.15898					26.11	13.52	0.1438	89.11
147.415	0.55434	-7.802	-0.08178	147.496	0.49225	-7.882	-0.15901					26.14	13.46	0.1372	88.88
147.398	0.55432	-7.785	-0.08184	147.479	0.49223	-7.865	-0.15904					26.18	13.47	0.1305	88.64
147.381	0.55431	-7.768	-0.08186	147.463	0.49221	-7.849	-0.15906					26.21	13.56	0.1238	88.4
147.365	0.55429	-7.753	-0.08189	147.446	0.49219	-7.833	-0.15912					26.23	13.57	0.1188	88.21
147.347	0.55426	-7.735	-0.08191	147.429	0.49217	-7.816	-0.15916					26.26	13.52	0.1138	88.03
147.331	0.55423	-7.719	-0.08195	147.412	0.49216	-7.799	-0.15922					26.29	13.43	0.1072	87.78
147.314	0.55422	-7.702	-0.08198	147.396	0.49214	-7.783	-0.15925					26.33	13.37	0.1005	87.54
147.298	0.55421	-7.686	-0.08201	147.379	0.49213	-7.766	-0.1593					26.36	13.37	0.09383	87.29
147.282	0.5542	-7.669	-0.08205	147.363	0.49211	-7.749	-0.15932					26.39	13.29	0.08717	87.04
147.266	0.55419	-7.652	-0.08208	147.347	0.4921	-7.733	-0.15934					26.43	13.25	0.0805	86.79
147.248	0.55418	-7.636	-0.0821	147.33	0.49209	-7.716	-0.15936					26.45	13.36	0.0755	86.6
147.232	0.55417	-7.618	-0.08213	147.314	0.49207	-7.7	-0.15937					26.48	13.26	0.0705	86.42
147.216	0.55416	-7.602	-0.08216	147.297	0.49206	-7.682	-0.1594					26.51	13.26	0.06383	86.17
147.199	0.55415	-7.586	-0.08219	147.28	0.49204	-7.667	-0.15941					26.54	13.19	0.05717	85.92
147.182	0.55415	-7.57	-0.08222	147.263	0.49203	-7.649	-0.15943					26.58	13.27	0.0505	85.66
147.166	0.55414	-7.553	-0.08224	147.246	0.49201	-7.633	-0.15945					26.61	13.17	0.04383	85.41
147.149	0.55413	-7.536	-0.08226	147.23	0.492	-7.617	-0.15948					26.64	13.15	0.03717	85.16
147.132	0.55412	-7.518	-0.08228	147.213	0.49198	-7.6	-0.15954					26.68	13.14	0.0305	84.91
147.116	0.5541	-7.502	-0.08231	147.196	0.49196	-7.583	-0.15959					26.7	13.08	0.0255	84.72
147.099	0.55409	-7.486	-0.08233	147.18	0.49195	-7.567	-0.15963					26.73	13.17	0.0205	84.53
147.083	0.55408	-7.47	-0.08237	147.163	0.49193	-7.551	-0.15966					26.76	13.19	0.01383	84.27
147.066	0.55408	-7.453	-0.08241	147.146	0.49191	-7.533	-0.15968					26.79	13.15	0.00717	84.02
147.049	0.55407	-7.436	-0.08248	147.13	0.4919	-7.516	-0.15971					26.83	13.14	0.0011	83.78
147.033	0.55406	-7.42	-0.08261	147.113	0.49188	-7.501	-0.15973					26.86	13.13	3.905e-07	83.7
147.017	0.55405	-7.402	-0.08272	147.096	0.49186	-7.484	-0.15975					26.89	13.07	3.879e-07	83.68
146.999	0.55404	-7.387	-0.08281	147.08	0.49184	-7.467	-0.1598					26.92	13.04	3.011e-07	83.66
146.982	0.55403	-7.369	-0.08289	147.064	0.49182	-7.45	-0.15984					26.94	13.06	4.441e-07	83.65
146.966	0.55402	-7.353	-0.08296	147.046	0.49181	-7.434	-0.15988					26.98	13.03	4.389e-07	83.64
146.951	0.55401	-7.336	-0.08302	147.03	0.49179	-7.417	-0.15991					27.01	13.04	3.267e-07	83.63
146.932	0.554	-7.32	-0.08305	147.013	0.49177	-7.401	-0.15993					27.04	13.03	3.139e-07	83.62
146.917	0.55399	-7.302	-0.08309	146.997	0.49175	-7.384	-0.15995					27.08	13.02	3.496e-07	83.62
146.9	0.55397	-7.286	-0.08312	146.98	0.49173	-7.369	-0.15999					27.11	13.05	4.083e-07	83.61
146.884	0.55396	-7.27	-0.08315	146.963	0.49171	-7.352	-0.16					27.14	13	4.492e-07	83.6
146.866	0.55395	-7.253	-0.08318	146.946	0.49169	-7.335	-0.16002					27.17	13.01	2.909e-07	83.6
146.849	0.55394	-7.236	-0.08321	146.931	0.49167	-7.318	-0.16005					27.19	13.01	3.369e-07	83.6
146.834	0.55392	-7.22	-0.08323	146.914	0.49165	-7.301	-0.16007					27.23	12.96	2.629e-07	83.6
146.817	0.55391	-7.204	-0.08326	146.897	0.49164	-7.285	-0.16009					27.26	12.93	2.603e-07	83.59
146.799	0.55389	-7.186	-0.08329	146.881	0.49162	-7.268	-0.16012					27.29	12.9	4.874e-07	83.59
146.783	0.55388	-7.171	-0.08332	146.863	0.49161	-7.251	-0.16015					27.33	12.93	5.053e-07	83.59
146.767	0.55387	-7.153	-0.08335	146.847	0.49159	-7.235	-0.16017					27.36	12.92	5.359e-07	83.59
146.751	0.55385	-7.136	-0.08338	146.83	0.49157	-7.218	-0.16019					27.38	12.89	6.125e-07	83.59
146.733	0.55384	-7.12	-0.08341	146.813	0.49156	-7.201	-0.16021					27.41	12.86	4.9e-07	83.59
146.716	0.55383	-7.103	-0.08343	146.797	0.49154	-7.186	-0.16023					27.44	12.82	5.129e-07	83.59
146.7	0.55382	-7.087	-0.08346	146.781	0.49152	-7.169	-0.16025					27.48	12.78	3.956e-07	83.59
146.684	0.5538	-7.07	-0.08348	146.764	0.4915	-7.153	-0.16028					27.51	12.77	3.062e-07	83.6
146.666	0.55379	-7.054	-0.08351	146.747	0.49148	-7.136	-0.16031					27.54	12.74	4.185e-07	83.6
146.65	0.55377	-7.038	-0.08354	146.73	0.49146	-7.119	-0.16036					27.58	12.75	4.44e-07	83.6
146.634	0.55375	-7.022	-0.08357	146.715	0.49145	-7.102	-0.1604					27.6	12.76	4.798e-07	83.61
146.617	0.55374	-7.004	-0.0836	146.698	0.49143	-7.086	-0.16042					27.63	12.7	3.369e-07	83.61
146.6	0.55373	-6.987	-0.08363	146.681	0.49141	-7.068	-0.16044					27.66	12.65	5.385e-07	83.61
146.583	0.55371	-6.971	-0.08365	146.664	0.49139	-7.052	-0.16046					27.69	12.66	3.496e-07	83.62
146.567	0.5537	-6.954	-0.08368	146.647	0.49137	-7.036	-0.1605					27.73	12.66	3.062e-07	83.62
146.55	0.55369	-6.939	-0.0837	146.631	0.49135	-7.018	-0.16054					27.76	12.64	3.394e-07	83.63
146.534	0.55368	-6.922	-0.08373	146.613	0.49134	-7.002	-0.16058					27.79	12.6	3.956e-07	83.63
146.516	0.55366	-6.903	-0.08376	146.598	0.49132	-6.985	-0.1606					27.83	12.57	3.037e-07	83.64
146.5	0.55365	-6.888	-0.08386	146.582	0.4913	-6.969	-0.16063					27.85	12.64	6.635e-08	83.64
146.484	0.55362	-6.871	-0.08399	146.564	0.49128	-6.952	-0.16068					27.88	13.43	4.67e-07	83.61
146.468	0.5536	-6.855	-0.08417	146.548	0.49127	-6.936	-0.16075					27.91	16.09	4.313e-07	83.49
146.45	0.55358	-6.839	-0.08427	146.53	0.49125	-6.919	-0.16083					27.94	19.27	3.139e-07	83.3
146.434	0.55355	-6.822	-0.08434	146.515	0.49124	-6.902	-0.1609					27.98	21.37	3.777e-07	83.1
146.417	0.55354	-6.805	-0.08438	146.498	0.49122	-6.886	-0.16092					28.01	23.75	4.312e-07	82.82
146.401	0.55352	-6.788	-0.08441	146.482	0.49121	-6.869	-0.16094					28.04	25.89	3.75e-07	82.47
146.383	0.5535	-6.771	-0.08443	146.464	0.49119	-6.853	-0.16096					28.07	27.32	2.245e-07	82.15
146.368	0.55348	-6.754	-0.08445	146.447	0.49117	-6.836	-0.16098					28.09	28.93	4.617e-07	81.78
146.351	0.55347	-6.738	-0.08448	146.431	0.49116	-6.819	-0.16101					28.13	31.09	4.158e-07	81.23
146.334	0.55345	-6.722	-0.0845	146.414	0.49114	-6.804	-0.16104					28.16	33	3.978e-07	80.67
146.318	0.55343	-6.704	-0.08453	146.398	0.49113	-6.786	-0.16106					28.19	34.58	3.111e-07	80.12
146.3	0.55342	-6.688	-0.08456	146.381	0.49112	-6.769	-0.16109					28.23	36.34	4.564e-07	79.57
146.283	0.5534	-6.672	-0.08459	146.364	0.4911	-6.752	-0.16113					28.26	38.02	3.696e-07	79.01
146.267	0.55339	-6.655	-0.08461	146.347	0.49109	-6.737	-0.16119					28.29	39.57	3.671e-07	78.49
146.251	0.55337	-6.638	-0.08464	146.331	0.49107	-6.72	-0.16127					28.32	40.62	4.996e-07	78.12
146.233	0.55336	-6.622	-0.08467	146.313	0.49106	-6.702	-0.16133					28.34	41.83	4.001e-07	77.76
146.217	0.55334	-6.605	-0.08471	146.297	0.49104	-6.686	-0.16139					28.38	43.06	3.44e-07	77.33
146.199	0.55333	-6.588	-0.08474	146.28	0.49103	-6.669	-0.16146					28.41	44.41	3.822e-07	76.93
146.183	0.55333	-6.573	-0.08478	146.264	0.49101	-6.653	-0.16148					28.44	45.83	3.338e-07	76.54
146.167	0.55332	-6.556	-0.08484	146.248	0.49099	-6.636	-0.1615					28.48	46.63	4.204e-07	76.18
146.151	0.55331	-6.538	-0.08492	146.231	0.49097	-6.62	-0.16151					28.51	48.35	4.866e-07	75.82
146.134	0.5533	-6.521	-0.08503	146.214	0.49096	-6.602	-0.16153					28.53	49	3.719e-07	75.56
146.117	0.55329	-6.505	-0.08514	146.197	0.49094	-6.587	-0.16155					28.56	49.49	4.839e-07	75.32
146.101	0.55328	-6.489	-0.08523	146.181	0.49092	-6.571	-0.16157					28.59	50.8	3.336e-07	75
146.084	0.55327	-6.472	-0.08526	146.163	0.49091	-6.553	-0.16159					28.63	51.54	3.336e-07	74.68
146.067	0.55325	-6.455	-0.08528	146.147	0.49089	-6.538	-0.16161					28.66	52.34	3.667e-07	74.38
146.051	0.55324	-6.439	-0.08531	146.13	0.49087	-6.52	-0.16163					28.69	53.6	2.903e-07	74.07
146.034	0.55322	-6.422	-0.08533	146.114	0.49085	-6.504	-0.16171					28.73	53.85	3.386e-07	73.77
146.017	0.5532	-6.405	-0.08535	146.097	0.49084	-6.487	-0.16179					28.75	55.06	3.157e-07	73.55
146	0.55318	-6.389	-0.08537	146.081	0.49082	-6.471	-0.16184					28.78	55.77	3.361e-07	73.32
145.984	0.55317	-6.373	-0.08539	146.065	0.49081	-6.453	-0.16192					28.81	55.95	4.837e-07	73.03
145.967	0.55315	-6.357	-0.08542	146.047	0.49079	-6.436	-0.16197					28.84	57.4	3.055e-07	72.74
145.95	0.55313	-6.34	-0.08544	146.031	0.49078	-6.42	-0.16199					28.88	57.58	3.894e-07	72.45
145.934	0.55312	-6.323	-0.08547	146.014	0.49076	-6.404	-0.16201					28.91	58.55	4.2e-07	72.18
145.917	0.5531	-6.306	-0.0855	145.999	0.49075	-6.387	-0.16203					28.94	59.06	4.708e-07	71.91
145.901	0.55309	-6.289	-0.08554	145.981	0.49073	-6.37	-0.16205					28.98	59.53	4.301e-07	71.66
145.885	0.55308	-6.273	-0.08558	145.964	0.49071	-6.355	-0.16208					29	60.36	3.206e-07	71.46
145.868	0.55307	-6.256	-0.08561	145.948	0.49068	-6.337	-0.16213					29.03	60.37	3.715e-07	71.28
145.852	0.55306	-6.24	-0.08568	145.931	0.49066	-6.321	-0.16224					29.06	61.04	4.046e-07	71.04
145.834	0.55305	-6.223	-0.08574	145.914	0.49064	-6.304	-0.16229					29.09	61.69	4.02e-07	70.79
145.819	0.55303	-6.207	-0.08578	145.898	0.49063	-6.288	-0.16233					29.13	61.92	4.02e-07	70.55
145.801	0.55302	-6.189	-0.08581	145.881	0.49061	-6.271	-0.16236					29.16	62.68	3.765e-07	70.31
145.785	0.55301	-6.173	-0.08584	145.865	0.49059	-6.255	-0.16241					29.19	62.89	3.562e-07	70.09
145.768	0.55299	-6.156	-0.08586	145.848	0.49058	-6.237	-0.16243					29.22	63.19	2.747e-07	69.92
145.752	0.55297	-6.138	-0.08589	145.832	0.49056	-6.222	-0.16245					29.24	63.66	3.409e-07	69.75
145.735	0.55296	-6.123	-0.08592	145.815	0.49055	-6.205	-0.16248					29.28	63.76	3.332e-07	69.53
145.718	0.55295	-6.106	-0.08596	145.798	0.49053	-6.187	-0.1625					29.31	64.49	4.324e-07	69.3
145.702	0.55294	-6.089	-0.08604	145.782	0.49051	-6.172	-0.16252					29.34	65.04	3.891e-07	69.09
145.685	0.55294	-6.073	-0.08611	145.765	0.49049	-6.154	-0.16256					29.38	65.16	3.739e-07	68.9
145.669	0.55293	-6.057	-0.08628	145.749	0.49048	-6.137	-0.16264					29.41	65.79	4.171e-07	68.7
145.652	0.55292	-6.04	-0.08641	145.732	0.49046	-6.121	-0.1627					29.44	66.04	4.756e-07	68.53
145.635	0.55291	-6.023	-0.0865	145.716	0.49044	-6.104	-0.16274					29.47	66.09	3.814e-07	68.4
145.618	0.55289	-6.007	-0.08658	145.699	0.49043	-6.087	-0.16276					29.49	66.48	3.865e-07	68.27
145.602	0.55288	-5.99	-0.08668	145.681	0.49041	-6.071	-0.16278					29.53	66.84	3.433e-07	68.1
145.586	0.55287	-5.973	-0.08672	145.665	0.4904	-6.054	-0.16281					29.56	66.92	3.407e-07	67.95
145.569	0.55286	-5.956	-0.08675	145.648	0.49038	-6.037	-0.16284					29.59	67.23	4.195e-07	67.78
145.552	0.55285	-5.941	-0.08678	145.631	0.49036	-6.021	-0.16288					29.63	67.95	4.373e-07	67.59
145.535	0.55284	-5.923	-0.0868	145.615	0.49034	-6.004	-0.16293					29.66	68.45	2.975e-07	67.37
145.519	0.55283	-5.907	-0.08682	145.599	0.49032	-5.987	-0.16298					29.68	68.59	4.017e-07	67.18
145.502	0.55282	-5.889	-0.08684	145.582	0.4903	-5.97	-0.16301					29.71	68.28	4.423e-07	66.95
145.485	0.5528	-5.873	-0.08686	145.566	0.49028	-5.953	-0.16304					29.74	68.24	4.143e-07	66.61
145.469	0.55279	-5.857	-0.08688	145.548	0.49026	-5.937	-0.1631					29.78	68.75	4.651e-07	66.34
145.451	0.55278	-5.84	-0.0869	145.532	0.49024	-5.921	-0.16315					29.81	68.88	4.549e-07	66.1
145.435	0.55276	-5.824	-0.08692	145.515	0.49022	-5.904	-0.16319					29.84	69.23	4.193e-07	65.87
145.419	0.55274	-5.807	-0.08694	145.499	0.4902	-5.887	-0.16325					29.88	69.25	3.507e-07	65.64
145.402	0.55273	-5.79	-0.08699	145.481	0.49018	-5.87	-0.16329					29.9	69.12	4.523e-07	65.48
145.386	0.55271	-5.774	-0.08705	145.465	0.49016	-5.855	-0.16333					29.93	69.1	3.786e-07	65.31
145.368	0.55269	-5.758	-0.08718	145.449	0.49015	-5.836	-0.16337					29.96	69.05	3.264e-07	65.1
145.353	0.55268	-5.74	-0.08728	145.432	0.49013	-5.821	-0.16339					29.99	68.34	3.201e-07	64.86
145.336	0.55266	-5.724	-0.08737	145.415	0.4901	-5.804	-0.16341					30.02	68.85	2.973e-07	64.58
145.319	0.55264	-5.707	-0.08743	145.4	0.49006	-5.788	-0.16343					30.06	70.32	3.48e-07	64.28
145.302	0.55262	-5.691	-0.08747	145.382	0.49	-5.771	-0.16345					30.09	70.58	3.302e-07	64.01
145.286	0.55261	-5.673	-0.08752	145.366	0.48996	-5.754	-0.16346					30.12	70.36	3.709e-07	63.79
145.269	0.55259	-5.656	-0.08757	145.349	0.48991	-5.738	-0.16348					30.15	69.98	3.658e-07	63.65
145.253	0.55257	-5.64	-0.08762	145.332	0.48988	-5.721	-0.1635					30.17	70.81	3.708e-07	63.52
145.235	0.55256	-5.623	-0.08765	145.316	0.48983	-5.705	-0.16353					30.21	71.54	3.759e-07	63.35
145.22	0.55254	-5.607	-0.08768	145.3	0.4898	-5.689	-0.16358					30.24	71.51	3.454e-07	63.22
145.203	0.55253	-5.59	-0.0877	145.283	0.48977	-5.672	-0.16366					30.27	70.94	3.81e-07	63.1
145.187	0.55251	-5.574	-0.08773	145.266	0.48975	-5.655	-0.16378					30.31	71.87	4.216e-07	62.97
145.17	0.5525	-5.557	-0.08775	145.25	0.48972	-5.638	-0.16385					30.34	72.44	4.14e-07	62.83
145.153	0.55248	-5.54	-0.08778	145.233	0.4897	-5.622	-0.16391					30.37	72.36	3.962e-07	62.74
145.137	0.55247	-5.524	-0.0878	145.216	0.48968	-5.605	-0.16394					30.39	72.3	4.266e-07	62.66
145.119	0.55245	-5.508	-0.08783	145.2	0.48966	-5.589	-0.16396					30.42	72.52	2.514e-07	62.53
145.103	0.55243	-5.49	-0.08788	145.183	0.48964	-5.572	-0.16398					30.46	72.48	4.368e-07	62.34
145.086	0.55241	-5.475	-0.08798	145.166	0.48962	-5.556	-0.164					30.49	72.18	3.809e-07	62.05
145.07	0.5524	-5.457	-0.0881	145.149	0.4896	-5.538	-0.16402					30.52	71.99	3.808e-07	61.73
145.052	0.55237	-5.441	-0.08827	145.133	0.48958	-5.522	-0.16404					30.56	72.22	4.367e-07	61.41
145.037	0.55235	-5.424	-0.08839	145.117	0.48956	-5.504	-0.16406					30.59	72.33	3.427e-07	61.14
145.021	0.55234	-5.407	-0.08846	145.099	0.48954	-5.489	-0.16411					30.62	72.01	3.503e-07	60.94
145.003	0.55232	-5.391	-0.08849	145.083	0.48952	-5.472	-0.1642					30.64	72.14	4.239e-07	60.72
144.986	0.5523	-5.374	-0.08852	145.066	0.48949	-5.455	-0.16428					30.67	72.12	3.883e-07	60.41
144.97	0.55228	-5.356	-0.08854	145.049	0.48947	-5.439	-0.16438					30.71	71.96	3.959e-07	60.09
144.953	0.55226	-5.341	-0.08857	145.032	0.48946	-5.423	-0.16443					30.74	71.89	2.842e-07	59.75
144.937	0.55221	-5.324	-0.0886	145.016	0.48944	-5.406	-0.16448					30.77	71.86	3.882e-07	59.44
144.92	0.55219	-5.309	-0.08868	144.999	0.48942	-5.389	-0.16451					30.81	72.18	3.958e-07	59.17
144.903	0.55217	-5.291	-0.08873	144.982	0.48941	-5.373	-0.16458					30.83	72.15	3.349e-07	58.98
144.887	0.55215	-5.275	-0.08877	144.967	0.48939	-5.356	-0.1646					30.86	71.94	3.349e-07	58.76
144.871	0.55214	-5.257	-0.08883	144.949	0.48937	-5.338	-0.16463					30.89	72.03	3.019e-07	58.47
144.853	0.55212	-5.242	-0.08886	144.933	0.48935	-5.323	-0.16465					30.92	72.02	3.501e-07	58.19
144.837	0.55211	-5.225	-0.08888	144.916	0.48933	-5.306	-0.16469					30.96	71.95	3.551e-07	57.95
144.82	0.55209	-5.208	-0.0889	144.899	0.48931	-5.289	-0.16471					30.99	71.99	2.638e-07	57.68
144.804	0.55208	-5.191	-0.08893	144.884	0.48929	-5.272	-0.16473					31.02	72.02	4.667e-07	57.39
144.787	0.55206	-5.175	-0.08896	144.867	0.48925	-5.257	-0.16475					31.05	72.03	3.551e-07	57.17
144.77	0.55205	-5.159	-0.08899	144.85	0.48923	-5.238	-0.16477					31.07	72.04	3.804e-07	56.96
144.754	0.55202	-5.141	-0.08902	144.831	0.48921	-5.223	-0.16479					31.11	72.21	4.945e-07	56.72
144.737	0.552	-5.123	-0.08908	144.816	0.48919	-5.206	-0.16481					31.14	72.16	3.246e-07	56.51
144.721	0.55198	-5.108	-0.08915	144.799	0.48917	-5.19	-0.16483					31.17	72.35	4.133e-07	56.3
144.704	0.55196	-5.09	-0.08922	144.783	0.48915	-5.173	-0.16485					31.21	72.68	3.245e-07	56.19
144.688	0.55194	-5.074	-0.08928	144.766	0.48913	-5.156	-0.16487					31.24	72.95	4.386e-07	56.12
144.671	0.55193	-5.057	-0.08933	144.75	0.4891	-5.14	-0.16489					31.27	72.87	3.423e-07	56.06
144.654	0.55191	-5.041	-0.08936	144.734	0.48908	-5.123	-0.16491					31.3	72.81	4.513e-07	56.01
144.638	0.55189	-5.025	-0.08938	144.716	0.48906	-5.106	-0.16494					31.32	72.82	3.803e-07	55.96
144.621	0.55187	-5.008	-0.08941	144.7	0.48904	-5.089	-0.16499					31.36	72.85	3.828e-07	55.91
144.605	0.55186	-4.991	-0.08943	144.683	0.48902	-5.073	-0.16504					31.39	72.74	3.98e-07	55.86
144.588	0.55184	-4.975	-0.08945	144.666	0.489	-5.057	-0.16511					31.42	72.81	3.676e-07	55.81
144.571	0.55182	-4.959	-0.08947	144.649	0.48898	-5.039	-0.16521					31.46	72.96	3.575e-07	55.78
144.554	0.5518	-4.942	-0.0895	144.633	0.48896	-5.023	-0.16526					31.49	72.78	2.662e-07	55.74
144.538	0.55178	-4.925	-0.08951	144.617	0.48894	-5.006	-0.1653					31.52	72.81	3.549e-07	55.7
144.521	0.55176	-4.908	-0.08954	144.6	0.48892	-4.991	-0.16533					31.54	72.9	3.777e-07	55.67
144.504	0.55174	-4.892	-0.08957	144.583	0.4889	-4.973	-0.16535					31.57	72.9	3.727e-07	55.63
144.488	0.55172	-4.875	-0.08965	144.566	0.48889	-4.956	-0.16537					31.61	72.86	4.158e-07	55.57
144.471	0.5517	-4.859	-0.08973	144.549	0.48887	-4.94	-0.16542					31.64	72.91	3.803e-07	55.52
144.454	0.55168	-4.842	-0.0898	144.533	0.48885	-4.923	-0.16547					31.67	72.85	4.081e-07	55.47
144.438	0.55166	-4.825	-0.08986	144.517	0.48884	-4.906	-0.16549					31.71	72.93	4.563e-07	55.41
144.421	0.55164	-4.808	-0.08993	144.5	0.48882	-4.89	-0.16552					31.74	72.99	3.929e-07	55.35
144.404	0.55162	-4.791	-0.08999	144.484	0.4888	-4.874	-0.16555					31.77	73	3.397e-07	55.32
144.387	0.5516	-4.775	-0.09004	144.466	0.48879	-4.856	-0.16557					31.79	72.9	3.194e-07	55.28
144.371	0.55158	-4.757	-0.0901	144.449	0.48877	-4.841	-0.16559					31.82	72.92	4.005e-07	55.22
144.354	0.55156	-4.742	-0.09012	144.433	0.48875	-4.823	-0.16561					31.86	73.02	4.385e-07	55.15
144.336	0.55153	-4.726	-0.09015	144.416	0.48873	-4.806	-0.16563					31.89	72.81	2.408e-07	55.09
144.321	0.55151	-4.709	-0.09018	144.4	0.48871	-4.789	-0.16565					31.92	72.98	3.473e-07	55.02
144.303	0.5515	-4.692	-0.09021	144.384	0.48869	-4.772	-0.16567					31.96	73.02	3.574e-07	54.95
144.288	0.55148	-4.676	-0.09024	144.367	0.48867	-4.757	-0.16569					31.98	72.82	3.042e-07	54.88
144.271	0.55146	-4.659	-0.09027	144.35	0.48865	-4.74	-0.1657					32.01	72.66	3.675e-07	54.8
144.255	0.55145	-4.643	-0.09029	144.333	0.48864	-4.723	-0.16572					32.04	72.54	4.233e-07	54.68
144.238	0.55144	-4.625	-0.09032	144.317	0.48862	-4.707	-0.16574					32.07	72.49	3.371e-07	54.55
144.221	0.55143	-4.608	-0.09034	144.3	0.48861	-4.69	-0.16576					32.11	72.8	3.396e-07	54.4
144.205	0.55142	-4.592	-0.09037	144.283	0.48859	-4.673	-0.16578					32.14	72.77	3.725e-07	54.23
144.188	0.55141	-4.575	-0.09039	144.267	0.48857	-4.658	-0.16579					32.17	72.61	3.877e-07	54.03
144.171	0.5514	-4.559	-0.09042	144.25	0.48856	-4.64	-0.16581					32.2	72.76	3.852e-07	53.87
144.154	0.55139	-4.543	-0.09047	144.234	0.48854	-4.622	-0.16584					32.22	72.62	3.193e-07	53.7
144.138	0.55137	-4.526	-0.09054	144.217	0.48852	-4.607	-0.16589					32.26	72.78	3.674e-07	53.47
144.123	0.55135	-4.509	-0.09064	144.2	0.4885	-4.59	-0.16594					32.29	72.81	3.42e-07	53.23
144.104	0.55133	-4.493	-0.09071	144.184	0.48848	-4.573	-0.16598					32.32	72.71	2.787e-07	52.99
144.088	0.55129	-4.476	-0.09075	144.167	0.48845	-4.557	-0.16602					32.36	72.82	3.167e-07	52.72
144.071	0.55127	-4.459	-0.09078	144.151	0.48842	-4.54	-0.16606					32.39	72.94	3.065e-07	52.44
144.054	0.55125	-4.443	-0.09081	144.133	0.48837	-4.523	-0.16613					32.42	72.95	3.749e-07	52.16
144.038	0.55123	-4.426	-0.09083	144.117	0.48832	-4.507	-0.1662					32.45	72.97	3.09e-07	51.94
144.021	0.55121	-4.41	-0.09086	144.1	0.48829	-4.49	-0.16626					32.47	73.06	3.546e-07	51.74
144.004	0.55119	-4.393	-0.09089	144.083	0.48827	-4.474	-0.16631					32.51	73.23	4.204e-07	51.55
143.987	0.55117	-4.377	-0.09091	144.067	0.48825	-4.456	-0.16634					32.54	73.41	3.115e-07	51.41
143.971	0.55116	-4.359	-0.09094	144.051	0.48823	-4.441	-0.16644					32.57	73.41	3.419e-07	51.31
143.954	0.55114	-4.343	-0.09097	144.033	0.48821	-4.423	-0.16656					32.61	73.38	4.558e-07	51.21
143.937	0.55113	-4.326	-0.09101	144.018	0.48819	-4.407	-0.16664					32.64	73.28	3.9e-07	51.12
143.921	0.55112	-4.309	-0.09106	144.001	0.48818	-4.391	-0.16669					32.67	73.23	3.9e-07	51.05
143.904	0.5511	-4.292	-0.09109	143.984	0.48816	-4.374	-0.16675					32.69	73.27	3.596e-07	50.98
143.887	0.55108	-4.276	-0.09114	143.968	0.48814	-4.357	-0.16677					32.72	73.32	4.001e-07	50.89
143.871	0.55107	-4.26	-0.09118	143.951	0.48813	-4.341	-0.1668					32.76	73.3	3.874e-07	50.8
143.854	0.55106	-4.242	-0.09123	143.934	0.48811	-4.324	-0.16682					32.79	73.35	4.355e-07	50.71
143.838	0.55104	-4.226	-0.09126	143.917	0.48809	-4.309	-0.16684					32.82	73.34	4.406e-07	50.62
143.821	0.55103	-4.209	-0.09129	143.901	0.48808	-4.291	-0.16686					32.86	73.33	3.393e-07	50.54
143.804	0.55102	-4.193	-0.09132	143.884	0.48806	-4.275	-0.16688					32.89	73.39	4.583e-07	50.45
143.788	0.551	-4.176	-0.09135	143.867	0.48804	-4.258	-0.16691					32.92	73.38	3.798e-07	50.38
143.771	0.55099	-4.16	-0.09137	143.85	0.48803	-4.241	-0.16697					32.94	73.35	3.924e-07	50.31
143.754	0.55098	-4.143	-0.0914	143.834	0.48801	-4.222	-0.16702					32.97	73.4	3.468e-07	50.22
143.737	0.55097	-4.126	-0.09143	143.817	0.48799	-4.207	-0.16705					33.01	73.42	3.316e-07	50.12
143.721	0.55095	-4.111	-0.09146	143.8	0.48797	-4.19	-0.1671					33.04	73.36	4.304e-07	50.02
143.704	0.55094	-4.095	-0.0915	143.783	0.48795	-4.175	-0.16712					33.07	73.46	3.392e-07	49.92
143.688	0.55092	-4.077	-0.09154	143.767	0.48793	-4.157	-0.16716					33.11	73.44	3.873e-07	49.82
143.671	0.5509	-4.06	-0.09158	143.751	0.48791	-4.14	-0.1672					33.13	73.34	2.481e-07	49.75
143.654	0.55089	-4.044	-0.09162	143.734	0.48789	-4.124	-0.1673					33.16	73.45	3.443e-07	49.67
143.638	0.55087	-4.027	-0.09167	143.716	0.48787	-4.108	-0.16738					33.19	73.58	4.227e-07	49.56
143.621	0.55085	-4.01	-0.09171	143.701	0.48785	-4.091	-0.16745					33.22	73.39	3.949e-07	49.45
143.604	0.55084	-3.994	-0.09174	143.684	0.48783	-4.075	-0.16756					33.26	73.55	4.759e-07	49.34
143.587	0.55082	-3.977	-0.09177	143.667	0.48781	-4.058	-0.16767					33.29	73.7	3.493e-07	49.22
143.571	0.5508	-3.96	-0.0918	143.651	0.48779	-4.041	-0.16773					33.32	73.57	3.974e-07	49.11
143.555	0.55079	-3.943	-0.09183	143.634	0.48777	-4.024	-0.1678					33.35	73.47	5.011e-07	49
143.539	0.55078	-3.928	-0.09186	143.618	0.48775	-4.008	-0.16784					33.37	73.58	3.138e-07	48.91
143.522	0.55077	-3.911	-0.09189	143.601	0.48773	-3.991	-0.16786					33.41	73.69	4.606e-07	48.77
143.504	0.55076	-3.893	-0.09192	143.584	0.48771	-3.975	-0.16789					33.44	73.63	3.366e-07	48.64
143.488	0.55075	-3.877	-0.09194	143.567	0.48769	-3.958	-0.16792					33.48	73.43	3.644e-07	48.49
143.47	0.55074	-3.86	-0.09197	143.551	0.48767	-3.941	-0.16794					33.51	73.63	3.644e-07	48.34
143.454	0.55073	-3.844	-0.09201	143.534	0.48765	-3.925	-0.16797					33.54	73.81	4.302e-07	48.2
143.438	0.55072	-3.827	-0.09204	143.518	0.48764	-3.909	-0.168					33.57	73.7	3.821e-07	48.06
143.421	0.55071	-3.81	-0.09207	143.501	0.48762	-3.892	-0.16805					33.6	73.6	4.605e-07	47.94
143.405	0.5507	-3.793	-0.0921	143.485	0.4876	-3.875	-0.1681					33.62	73.85	3.795e-07	47.83
143.388	0.55068	-3.777	-0.09212	143.468	0.48759	-3.859	-0.16812					33.66	73.99	3.669e-07	47.69
143.372	0.55067	-3.76	-0.09215	143.451	0.48757	-3.842	-0.16816					33.69	73.78	3.896e-07	47.53
143.355	0.55066	-3.744	-0.09217	143.435	0.48755	-3.825	-0.16818					33.72	73.68	3.339e-07	47.37
143.338	0.55065	-3.727	-0.0922	143.418	0.48753	-3.808	-0.1682					33.76	73.89	4.225e-07	47.2
143.322	0.55064	-3.71	-0.09226	143.401	0.48751	-3.791	-0.16825					33.79	73.96	3.82e-07	47.03
143.304	0.55063	-3.694	-0.09231	143.384	0.48749	-3.775	-0.16826					33.82	73.82	3.44e-07	46.9
143.288	0.55061	-3.678	-0.09244	143.368	0.48746	-3.758	-0.16828					33.84	73.78	4.427e-07	46.76
143.27	0.5506	-3.661	-0.09262	143.351	0.48738	-3.742	-0.16832					33.88	73.94	4.173e-07	46.57
143.255	0.55059	-3.644	-0.09278	143.334	0.4873	-3.725	-0.16834					33.91	73.91	4.021e-07	46.38
143.238	0.55058	-3.628	-0.0929	143.318	0.48726	-3.708	-0.16836					33.94	73.98	4.654e-07	46.21
143.223	0.55056	-3.611	-0.09298	143.302	0.48723	-3.692	-0.1684					33.98	73.97	3.794e-07	46.04
143.206	0.55055	-3.593	-0.09301	143.285	0.48721	-3.675	-0.16845					34.01	73.96	3.009e-07	45.88
143.189	0.55054	-3.577	-0.09303	143.268	0.4872	-3.657	-0.16851					34.04	74	4.122e-07	45.71
143.172	0.55052	-3.561	-0.09306	143.251	0.48718	-3.641	-0.16855					34.07	73.98	3.287e-07	45.59
143.156	0.5505	-3.544	-0.09308	143.234	0.48716	-3.623	-0.1686					34.09	73.96	4.223e-07	45.47
143.139	0.55048	-3.527	-0.0931	143.217	0.48714	-3.607	-0.16862					34.12	74.05	4.02e-07	45.3
143.122	0.55047	-3.511	-0.09312	143.201	0.48712	-3.591	-0.16865					34.16	74.07	3.262e-07	45.14
143.106	0.55044	-3.495	-0.09315	143.184	0.4871	-3.575	-0.16867					34.19	73.96	3.894e-07	44.98
143.089	0.55042	-3.479	-0.09318	143.168	0.48708	-3.558	-0.16869					34.22	74.03	4.5e-07	44.81
143.071	0.5504	-3.462	-0.09321	143.151	0.48706	-3.542	-0.16871					34.26	74.22	4.045e-07	44.65
143.055	0.55038	-3.444	-0.09324	143.134	0.48704	-3.526	-0.16873					34.28	74.17	2.68e-07	44.52
143.039	0.55037	-3.428	-0.09329	143.117	0.48702	-3.509	-0.16876					34.31	73.98	2.907e-07	44.4
143.023	0.55035	-3.412	-0.09336	143.101	0.487	-3.491	-0.16878					34.34	74.08	4.55e-07	44.22
143.007	0.55034	-3.395	-0.09342	143.084	0.48698	-3.475	-0.1688					34.38	74.29	4.6e-07	44.04
142.989	0.55032	-3.378	-0.09354	143.068	0.48696	-3.458	-0.16882					34.41	74.22	4.246e-07	43.85
142.973	0.5503	-3.361	-0.09367	143.051	0.48694	-3.442	-0.16884					34.44	74.06	3.791e-07	43.65
142.956	0.55029	-3.345	-0.09384	143.034	0.48691	-3.425	-0.16886					34.48	74.06	3.462e-07	43.43
142.939	0.55028	-3.328	-0.09398	143.018	0.48689	-3.408	-0.16888					34.5	74.08	4.195e-07	43.24
142.922	0.55026	-3.311	-0.09404	143.002	0.48687	-3.392	-0.1689					34.52	74	4.069e-07	43.04
142.906	0.55024	-3.294	-0.09409	142.985	0.48685	-3.375	-0.16893					34.56	74.13	3.841e-07	42.75
142.889	0.55023	-3.277	-0.09415	142.968	0.48683	-3.358	-0.16896					34.59	74.17	4.169e-07	42.43
142.872	0.55021	-3.261	-0.09418	142.951	0.48681	-3.343	-0.16898					34.62	74.09	3.891e-07	42.1
142.856	0.55019	-3.245	-0.09421	142.935	0.48679	-3.325	-0.16901					34.66	74.13	3.739e-07	41.75
142.839	0.55017	-3.229	-0.09423	142.918	0.48677	-3.309	-0.16903					34.69	74.21	3.89e-07	41.4
142.824	0.55015	-3.212	-0.09426	142.902	0.48675	-3.292	-0.16905					34.72	74.23	3.789e-07	41.04
142.807	0.55013	-3.195	-0.09428	142.885	0.48673	-3.274	-0.16907					34.75	74.22	3.99e-07	40.79
142.789	0.5501	-3.178	-0.09431	142.868	0.48671	-3.258	-0.16909					34.78	74.2	3.788e-07	40.53
142.773	0.55008	-3.162	-0.09434	142.852	0.48669	-3.242	-0.16916					34.81	74.19	3.081e-07	40.2
142.756	0.55006	-3.144	-0.09437	142.835	0.48668	-3.225	-0.16924					34.84	74.24	4.343e-07	39.87
142.739	0.55005	-3.128	-0.0944	142.819	0.48666	-3.209	-0.16934					34.88	74.29	3.686e-07	39.55
142.723	0.55003	-3.111	-0.09443	142.801	0.48664	-3.192	-0.16942					34.91	74.28	3.787e-07	39.25
142.707	0.55001	-3.094	-0.09446	142.785	0.48662	-3.176	-0.16945					34.94	74.29	4.443e-07	38.96
142.69	0.55	-3.077	-0.09449	142.769	0.4866	-3.158	-0.16946					34.97	74.31	5.15e-07	38.75
142.673	0.54999	-3.06	-0.09452	142.751	0.48658	-3.142	-0.16948					34.99	74.32	3.786e-07	38.54
142.655	0.54997	-3.044	-0.09456	142.735	0.48656	-3.125	-0.1695					35.02	74.34	3.635e-07	38.27
142.64	0.54996	-3.027	-0.0946	142.718	0.48654	-3.108	-0.16951					35.06	74.36	3.458e-07	38.01
142.623	0.54995	-3.011	-0.09464	142.701	0.48652	-3.092	-0.16953					35.09	74.38	5.073e-07	37.76
142.606	0.54994	-2.995	-0.09467	142.684	0.4865	-3.076	-0.16955					35.12	74.39	5.047e-07	37.51
142.59	0.54993	-2.978	-0.09469	142.668	0.48648	-3.058	-0.1696					35.16	74.4	3.533e-07	37.28
142.574	0.54992	-2.961	-0.09472	142.652	0.48646	-3.042	-0.16972					35.19	74.42	3.533e-07	37.04
142.557	0.54991	-2.945	-0.09474	142.635	0.48644	-3.026	-0.16986					35.22	74.43	3.381e-07	36.87
142.54	0.5499	-2.928	-0.09477	142.618	0.48642	-3.009	-0.17002					35.24	74.44	3.734e-07	36.71
142.524	0.54988	-2.911	-0.09479	142.602	0.4864	-2.991	-0.17007					35.28	74.46	4.39e-07	36.49
142.507	0.54987	-2.895	-0.09481	142.585	0.48638	-2.976	-0.17011					35.31	74.48	3.759e-07	36.28
142.491	0.54985	-2.878	-0.09484	142.568	0.48636	-2.959	-0.17013					35.34	74.49	4.112e-07	36.07
142.473	0.54983	-2.861	-0.09493	142.552	0.48634	-2.943	-0.17015					35.38	74.5	4.54e-07	35.86
142.457	0.54981	-2.844	-0.09511	142.535	0.48632	-2.926	-0.17017					35.41	74.53	3.43e-07	35.66
142.439	0.54979	-2.828	-0.09526	142.518	0.4863	-2.908	-0.17018					35.43	74.54	3.783e-07	35.5
142.423	0.54978	-2.811	-0.09537	142.502	0.48628	-2.892	-0.1702					35.46	74.55	3.178e-07	35.35
142.406	0.54976	-2.794	-0.09545	142.484	0.48626	-2.876	-0.17021					35.49	74.56	3.153e-07	35.16
142.39	0.54974	-2.778	-0.09549	142.468	0.48625	-2.859	-0.17023					35.52	74.58	4.186e-07	34.96
142.373	0.54972	-2.762	-0.09553	142.452	0.48623	-2.842	-0.17025					35.56	74.6	3.884e-07	34.76
142.356	0.5497	-2.745	-0.09556	142.435	0.48621	-2.826	-0.17027					35.59	74.61	3.631e-07	34.57
142.34	0.54968	-2.728	-0.09559	142.418	0.48619	-2.809	-0.17031					35.62	74.63	4.009e-07	34.39
142.324	0.54965	-2.711	-0.09561	142.402	0.48617	-2.793	-0.17035					35.65	74.64	4.034e-07	34.25
142.306	0.54962	-2.695	-0.09563	142.384	0.48615	-2.776	-0.17038					35.68	74.65	4.286e-07	34.11
142.291	0.5496	-2.679	-0.09566	142.368	0.48613	-2.76	-0.1704					35.71	74.67	3.278e-07	33.93
142.274	0.54958	-2.661	-0.09569	142.352	0.48612	-2.742	-0.17047					35.74	74.68	3.252e-07	33.75
142.257	0.54956	-2.646	-0.09572	142.335	0.4861	-2.726	-0.17051					35.78	74.7	3.429e-07	33.57
142.241	0.54954	-2.628	-0.09575	142.318	0.48608	-2.71	-0.17055					35.81	74.71	4.134e-07	33.39
142.224	0.54952	-2.612	-0.09578	142.302	0.48606	-2.693	-0.17062					35.84	74.73	3.756e-07	33.22
142.207	0.5495	-2.595	-0.09583	142.286	0.48604	-2.677	-0.17073					35.88	74.75	3.63e-07	33.04
142.191	0.54948	-2.579	-0.09588	142.269	0.48601	-2.659	-0.17085					35.9	74.76	4.083e-07	32.91
142.174	0.54946	-2.562	-0.09592	142.253	0.48599	-2.642	-0.17092					35.93	74.76	4.663e-07	32.79
142.156	0.54945	-2.544	-0.09595	142.235	0.48597	-2.625	-0.17094					35.96	74.77	3.982e-07	32.62
142.141	0.54943	-2.528	-0.09598	142.218	0.48595	-2.61	-0.17096					35.99	74.8	3.226e-07	32.45
142.124	0.54941	-2.511	-0.09601	142.202	0.48593	-2.593	-0.17098					36.03	74.81	3.805e-07	32.28
142.107	0.5494	-2.495	-0.09604	142.185	0.48592	-2.576	-0.17101					36.06	74.82	3.578e-07	32.11
142.09	0.54938	-2.479	-0.09607	142.168	0.4859	-2.56	-0.17103					36.09	74.83	3.604e-07	31.95
142.073	0.54937	-2.461	-0.09611	142.151	0.48588	-2.542	-0.17105					36.12	74.84	4.233e-07	31.83
142.057	0.54935	-2.445	-0.09617	142.135	0.48586	-2.527	-0.17106					36.14	74.85	2.923e-07	31.7
142.041	0.54933	-2.428	-0.09629	142.118	0.48585	-2.51	-0.17108					36.18	74.87	3.326e-07	31.54
142.024	0.54931	-2.41	-0.09641	142.102	0.48583	-2.493	-0.17109					36.21	74.89	4.006e-07	31.38
142.007	0.54929	-2.394	-0.0965	142.086	0.48581	-2.477	-0.17111					36.24	74.9	3.376e-07	31.22
141.991	0.54927	-2.378	-0.09656	142.068	0.48579	-2.46	-0.17113					36.28	74.92	4.333e-07	31.07
141.974	0.54925	-2.361	-0.09659	142.052	0.48577	-2.443	-0.17115					36.31	74.94	4.308e-07	30.91
141.957	0.54923	-2.345	-0.09661	142.035	0.48575	-2.427	-0.17116					36.34	74.95	4.182e-07	30.76
141.941	0.54921	-2.328	-0.09664	142.018	0.48573	-2.41	-0.17118					36.37	74.95	4.081e-07	30.64
141.923	0.54918	-2.311	-0.09666	142.002	0.48572	-2.394	-0.1712					36.39	74.97	3.577e-07	30.53
141.908	0.54916	-2.294	-0.09668	141.985	0.4857	-2.376	-0.17123					36.43	74.99	3.224e-07	30.38
141.89	0.54914	-2.278	-0.09669	141.968	0.48568	-2.36	-0.17127					36.46	74.99	3.602e-07	30.24
141.874	0.54912	-2.262	-0.09671	141.952	0.48566	-2.344	-0.17131					36.49	74.96	3.602e-07	30.11
141.857	0.5491	-2.245	-0.09673	141.934	0.48564	-2.327	-0.17138					36.53	75	2.972e-07	29.97
141.841	0.54908	-2.228	-0.09676	141.919	0.48562	-2.31	-0.17146					36.56	75.05	4.71e-07	29.83
141.824	0.54907	-2.212	-0.09678	141.902	0.4856	-2.294	-0.1715					36.58	75.05	4.231e-07	29.72
141.807	0.54905	-2.195	-0.09682	141.886	0.48558	-2.277	-0.17155					36.61	75.04	3.702e-07	29.62
141.79	0.54904	-2.178	-0.09686	141.87	0.48556	-2.26	-0.17157					36.64	75.05	3.626e-07	29.48
141.774	0.54902	-2.162	-0.0969	141.853	0.48554	-2.244	-0.17159					36.68	75.08	3.148e-07	29.35
141.757	0.549	-2.145	-0.09699	141.836	0.48552	-2.227	-0.17161					36.71	75.11	4.054e-07	29.22
141.74	0.54899	-2.128	-0.09708	141.819	0.4855	-2.21	-0.17164					36.74	75.13	4.381e-07	29.1
141.724	0.54897	-2.111	-0.09712	141.802	0.48549	-2.194	-0.17166					36.78	75.14	3.173e-07	28.99
141.708	0.54895	-2.094	-0.09715	141.786	0.48546	-2.178	-0.17167					36.8	75.12	4.381e-07	28.91
141.691	0.54893	-2.078	-0.09717	141.769	0.48544	-2.16	-0.17169					36.83	75.13	3.424e-07	28.84
141.673	0.54891	-2.061	-0.0972	141.753	0.48542	-2.143	-0.17171					36.86	75.16	4.205e-07	28.75
141.657	0.54889	-2.045	-0.09723	141.736	0.4854	-2.127	-0.17174					36.89	75.16	4.154e-07	28.66
141.641	0.54887	-2.028	-0.09725	141.72	0.48538	-2.11	-0.17179					36.93	75.15	3.978e-07	28.57
141.624	0.54885	-2.012	-0.09728	141.703	0.48536	-2.094	-0.17183					36.96	75.17	4.28e-07	28.48
141.606	0.54883	-1.995	-0.0973	141.686	0.48534	-2.078	-0.17187					36.99	75.19	3.298e-07	28.39
141.591	0.54881	-1.98	-0.09733	141.669	0.48532	-2.061	-0.17191					37.03	75.18	3.222e-07	28.3
141.574	0.5488	-1.962	-0.09736	141.653	0.4853	-2.045	-0.17195					37.05	75.17	4.532e-07	28.24
141.558	0.54878	-1.946	-0.0974	141.636	0.48529	-2.027	-0.17198					37.08	75.18	3.927e-07	28.17
141.541	0.54876	-1.929	-0.09744	141.62	0.48527	-2.011	-0.172					37.11	75.2	3.625e-07	28.08
141.525	0.54874	-1.911	-0.09748	141.603	0.48525	-1.994	-0.17202					37.14	75.2	3.801e-07	28
141.508	0.54872	-1.895	-0.09754	141.586	0.48523	-1.977	-0.17204					37.18	75.19	4.581e-07	27.91
141.491	0.5487	-1.878	-0.09757	141.57	0.48521	-1.96	-0.17206					37.21	75.2	4.204e-07	27.82
141.475	0.54868	-1.862	-0.0976	141.553	0.48519	-1.944	-0.17209					37.24	75.21	3.751e-07	27.73
141.457	0.54866	-1.845	-0.09763	141.537	0.48517	-1.926	-0.17217					37.27	75.21	3.876e-07	27.67
141.44	0.54864	-1.829	-0.09765	141.52	0.48515	-1.911	-0.17227					37.29	75.2	3.348e-07	27.6
141.423	0.54862	-1.811	-0.09768	141.504	0.48513	-1.893	-0.17234					37.33	75.2	4.329e-07	27.51
141.408	0.54861	-1.795	-0.09771	141.487	0.48512	-1.877	-0.17241					37.36	75.22	3.801e-07	27.42
141.391	0.54859	-1.779	-0.09774	141.47	0.4851	-1.86	-0.17243					37.39	75.21	3.499e-07	27.33
141.375	0.54857	-1.762	-0.09777	141.454	0.48508	-1.843	-0.17247					37.43	75.21	4.656e-07	27.23
141.357	0.54856	-1.746	-0.09779	141.437	0.48507	-1.828	-0.1725					37.46	75.21	3.347e-07	27.14
141.34	0.54855	-1.729	-0.09782	141.419	0.48505	-1.811	-0.17251					37.49	75.22	4.606e-07	27.05
141.324	0.54854	-1.713	-0.09784	141.403	0.48502	-1.794	-0.17253					37.52	75.22	2.819e-07	26.98
141.308	0.54852	-1.696	-0.09786	141.386	0.48499	-1.777	-0.17255					37.54	75.21	3.397e-07	26.9
141.29	0.54851	-1.679	-0.09789	141.37	0.48496	-1.761	-0.17256					37.58	75.21	4.907e-07	26.81
141.274	0.54849	-1.663	-0.09791	141.353	0.48492	-1.744	-0.17258					37.61	75.22	2.944e-07	26.71
141.258	0.54847	-1.646	-0.09794	141.337	0.48487	-1.727	-0.17261					37.64	75.21	3.674e-07	26.61
141.241	0.54846	-1.629	-0.09797	141.32	0.48485	-1.71	-0.17267					37.68	75.21	4.152e-07	26.51
141.224	0.54844	-1.613	-0.098	141.304	0.48482	-1.694	-0.17272					37.71	75.21	3.447e-07	26.41
141.208	0.54842	-1.597	-0.09805	141.287	0.4848	-1.679	-0.17276					37.73	75.22	3.472e-07	26.34
141.191	0.54841	-1.58	-0.09808	141.27	0.48478	-1.661	-0.17278					37.76	75.21	3.447e-07	26.26
141.175	0.54839	-1.564	-0.09812	141.254	0.48476	-1.644	-0.1728					37.79	75.21	3.85e-07	26.16
141.158	0.54838	-1.546	-0.09815	141.236	0.48474	-1.627	-0.17281					37.83	75.21	4.479e-07	26.05
141.141	0.54836	-1.529	-0.09817	141.219	0.48472	-1.612	-0.17283					37.86	75.21	4.076e-07	25.95
141.124	0.54835	-1.512	-0.0982	141.203	0.48471	-1.595	-0.17285					37.89	75.21	3.472e-07	25.84
141.108	0.54834	-1.495	-0.09823	141.186	0.48469	-1.579	-0.17287					37.93	75.21	3.22e-07	25.74
141.091	0.54832	-1.479	-0.09829	141.17	0.48466	-1.562	-0.1729					37.95	75.21	3.069e-07	25.66
141.075	0.54831	-1.462	-0.09838	141.154	0.48464	-1.546	-0.17296					37.98	75.21	3.371e-07	25.57
141.058	0.5483	-1.446	-0.0985	141.137	0.48462	-1.528	-0.17311					38.01	75.2	3.472e-07	25.47
141.041	0.54828	-1.429	-0.09857	141.12	0.4846	-1.511	-0.17326					38.04	75.2	3.673e-07	25.36
141.024	0.54827	-1.413	-0.09863	141.105	0.48458	-1.494	-0.1734					38.08	75.2	3.798e-07	25.25
141.008	0.54825	-1.396	-0.09867	141.087	0.48456	-1.478	-0.17347					38.11	75.2	3.723e-07	25.14
140.991	0.54823	-1.379	-0.09872	141.07	0.48454	-1.46	-0.17353					38.14	75.2	3.773e-07	25.03
140.975	0.54821	-1.362	-0.09875	141.054	0.48452	-1.444	-0.1736					38.18	75.2	3.371e-07	24.92
140.958	0.54819	-1.346	-0.09878	141.037	0.4845	-1.428	-0.17364					38.2	75.2	4.93e-07	24.83
140.941	0.54816	-1.329	-0.09881	141.02	0.48448	-1.412	-0.17369					38.23	75.2	2.817e-07	24.75
140.925	0.54814	-1.313	-0.09883	141.004	0.48446	-1.395	-0.17374					38.26	75.19	3.345e-07	24.64
140.908	0.54813	-1.297	-0.09886	140.987	0.48443	-1.377	-0.17376					38.29	75.19	4.804e-07	24.53
140.891	0.54811	-1.28	-0.09888	140.97	0.48441	-1.361	-0.17378					38.33	75.19	3.521e-07	24.41
140.874	0.5481	-1.263	-0.0989	140.954	0.48439	-1.344	-0.17381					38.36	75.19	3.219e-07	24.3
140.857	0.54808	-1.246	-0.09893	140.937	0.48436	-1.328	-0.17384					38.39	75.19	4.451e-07	24.19
140.842	0.54807	-1.23	-0.09895	140.921	0.48434	-1.31	-0.17386					38.42	75.19	3.822e-07	24.11
140.824	0.54806	-1.213	-0.09898	140.904	0.48432	-1.294	-0.17388					38.44	75.19	4.099e-07	24.03
140.807	0.54804	-1.196	-0.09901	140.887	0.4843	-1.278	-0.1739					38.48	75.19	4.25e-07	23.92
140.791	0.54802	-1.18	-0.09904	140.871	0.48428	-1.262	-0.17394					38.51	75.18	2.59e-07	23.81
140.774	0.54801	-1.163	-0.09907	140.854	0.48426	-1.245	-0.17396					38.54	75.18	4.375e-07	23.69
140.758	0.54799	-1.147	-0.0991	140.837	0.48424	-1.229	-0.17398					38.58	75.18	3.746e-07	23.58
140.741	0.54797	-1.129	-0.09913	140.82	0.48422	-1.211	-0.17402					38.61	75.18	3.771e-07	23.47
140.724	0.54795	-1.113	-0.09915	140.804	0.48421	-1.195	-0.17405					38.64	75.18	4.048e-07	23.36
140.709	0.54793	-1.097	-0.09918	140.787	0.48419	-1.177	-0.17407					38.67	75.17	4.727e-07	23.28
140.692	0.54791	-1.08	-0.09921	140.77	0.48417	-1.162	-0.1741					38.69	75.17	3.671e-07	23.2
140.675	0.54788	-1.063	-0.09923	140.755	0.48416	-1.144	-0.17412					38.73	75.17	4.073e-07	23.09
140.658	0.54786	-1.046	-0.09927	140.738	0.48414	-1.128	-0.17414					38.76	75.17	3.293e-07	22.98
140.642	0.54784	-1.029	-0.09932	140.722	0.48412	-1.111	-0.17415					38.79	75.17	3.142e-07	22.87
140.625	0.54782	-1.013	-0.09936	140.705	0.4841	-1.096	-0.17417					38.83	75.17	3.243e-07	22.76
140.608	0.54781	-0.996	-0.09939	140.689	0.48408	-1.079	-0.17419					38.86	75.16	3.771e-07	22.65
140.592	0.54779	-0.98	-0.09942	140.672	0.48405	-1.061	-0.17421					38.88	75.16	4.676e-07	22.57
140.574	0.54778	-0.963	-0.09944	140.655	0.48403	-1.044	-0.17426					38.91	75.16	4.399e-07	22.49
140.558	0.54777	-0.946	-0.09946	140.638	0.48401	-1.027	-0.17432					38.94	75.16	3.796e-07	22.38
140.542	0.54776	-0.93	-0.09949	140.62	0.48399	-1.012	-0.17444					38.98	75.16	3.242e-07	22.27
140.525	0.54774	-0.912	-0.09951	140.605	0.48398	-0.994	-0.17459					39.01	75.16	4.6e-07	22.16
140.509	0.54773	-0.895	-0.09954	140.589	0.48396	-0.978	-0.17471					39.04	75.16	3.871e-07	22.05
140.492	0.54771	-0.879	-0.0996	140.57	0.48394	-0.961	-0.1748					39.08	75.15	3.77e-07	21.94
140.475	0.5477	-0.863	-0.09973	140.554	0.48393	-0.944	-0.17482					39.1	75.15	3.669e-07	21.86
140.458	0.54769	-0.846	-0.10002	140.538	0.48391	-0.928	-0.17484					39.13	75.15	3.544e-07	21.78
140.441	0.54768	-0.829	-0.10033	140.521	0.48388	-0.912	-0.17486					39.16	75.15	2.915e-07	21.68
140.425	0.54767	-0.813	-0.10056	140.504	0.48385	-0.894	-0.17487					39.19	75.15	3.367e-07	21.57
140.408	0.54766	-0.796	-0.10074	140.488	0.48382	-0.877	-0.17489					39.23	75.14	3.091e-07	21.46
140.391	0.54764	-0.779	-0.10083	140.471	0.48378	-0.861	-0.1749					39.26	75.14	3.443e-07	21.36
140.375	0.54762	-0.762	-0.10087	140.455	0.48376	-0.844	-0.17492					39.29	75.14	3.819e-07	21.25
140.358	0.5476	-0.745	-0.10091	140.437	0.48374	-0.828	-0.17493					39.33	75.14	3.92e-07	21.15
140.342	0.54758	-0.73	-0.10093	140.421	0.48372	-0.811	-0.17495					39.35	75.13	3.417e-07	21.07
140.325	0.54757	-0.714	-0.10095	140.405	0.4837	-0.795	-0.17497					39.38	75.13	3.794e-07	21
140.309	0.54755	-0.696	-0.10097	140.388	0.48368	-0.779	-0.17499					39.41	75.13	3.417e-07	20.89
140.292	0.54754	-0.679	-0.10099	140.372	0.48367	-0.762	-0.17501					39.44	75.13	3.568e-07	20.79
140.275	0.54754	-0.663	-0.10101	140.355	0.48365	-0.746	-0.17505					39.48	75.12	4.145e-07	20.69
140.259	0.54754	-0.646	-0.10103	140.338	0.48363	-0.729	-0.17507					39.51	75.12	3.467e-07	20.59
140.242	0.54753	-0.629	-0.10105	140.321	0.48361	-0.711	-0.17509					39.54	75.12	3.643e-07	20.49
140.224	0.54753	-0.613	-0.10107	140.305	0.48359	-0.696	-0.17511					39.57	75.12	3.618e-07	20.41
140.208	0.54753	-0.596	-0.1011	140.288	0.48357	-0.679	-0.17513					39.59	75.12	3.668e-07	20.33
140.192	0.54752	-0.579	-0.10112	140.271	0.48355	-0.661	-0.17515					39.63	75.12	3.668e-07	20.23
140.176	0.5475	-0.562	-0.10115	140.254	0.48352	-0.645	-0.17518					39.66	75.12	3.09e-07	20.13
140.157	0.54749	-0.545	-0.10118	140.238	0.48348	-0.628	-0.17523					39.69	75.12	3.818e-07	20.03
140.141	0.54747	-0.529	-0.10121	140.221	0.48346	-0.611	-0.17526					39.73	75.12	3.265e-07	19.93
140.125	0.54745	-0.514	-0.10123	140.204	0.48344	-0.594	-0.1753					39.76	75.12	3.843e-07	19.83
140.108	0.54743	-0.496	-0.10126	140.187	0.48342	-0.577	-0.17533					39.79	75.12	3.868e-07	19.73
140.092	0.54742	-0.48	-0.10128	140.171	0.4834	-0.562	-0.17539					39.82	75.12	3.918e-07	19.66
140.075	0.5474	-0.463	-0.1013	140.155	0.48339	-0.546	-0.17542					39.84	75.12	3.416e-07	19.59
140.059	0.54739	-0.447	-0.10132	140.138	0.48337	-0.528	-0.17545					39.88	75.12	3.516e-07	19.49
140.042	0.54737	-0.43	-0.10136	140.12	0.48335	-0.512	-0.1755					39.91	75.11	3.24e-07	19.39
140.025	0.54736	-0.413	-0.10138	140.103	0.48333	-0.495	-0.17556					39.94	75.11	3.516e-07	19.29
140.009	0.54735	-0.397	-0.1014	140.088	0.48331	-0.478	-0.17562					39.98	75.11	3.692e-07	19.2
139.993	0.54733	-0.38	-0.10143	140.071	0.48329	-0.462	-0.17569					40.01	75.11	3.667e-07	19.1
139.976	0.54732	-0.363	-0.10145	140.054	0.48327	-0.445	-0.17572					40.03	75.11	3.867e-07	19.02
139.959	0.54731	-0.347	-0.10149	140.037	0.48323	-0.428	-0.17574					40.06	75.11	3.164e-07	18.95
139.943	0.54729	-0.33	-0.10152	140.021	0.4832	-0.412	-0.17575					40.09	75.11	3.767e-07	18.86
139.925	0.54728	-0.313	-0.10154	140.004	0.48319	-0.396	-0.17577					40.13	75.11	3.741e-07	18.76
139.909	0.54727	-0.297	-0.10157	139.987	0.48317	-0.378	-0.17579					40.16	75.11	3.239e-07	18.66
139.893	0.54726	-0.28	-0.1016	139.972	0.48315	-0.361	-0.17581					40.19	75.11	3.967e-07	18.57
139.876	0.54725	-0.263	-0.10163	139.955	0.48313	-0.345	-0.17583					40.23	75.11	3.49e-07	18.47
139.859	0.54723	-0.248	-0.10166	139.937	0.48311	-0.329	-0.17585					40.25	75.11	3.967e-07	18.4
139.843	0.54722	-0.23	-0.10168	139.92	0.48309	-0.312	-0.17588					40.28	75.11	3.49e-07	18.33
139.827	0.5472	-0.212	-0.10171	139.905	0.48308	-0.295	-0.17593					40.31	75.11	3.615e-07	18.24
139.81	0.54719	-0.197	-0.10176	139.888	0.48306	-0.278	-0.17601					40.34	75.11	3.515e-07	18.15
139.792	0.54717	-0.18	-0.1018	139.872	0.48304	-0.263	-0.17606					40.38	75.11	4.444e-07	18.06
139.776	0.54716	-0.164	-0.10191	139.855	0.48302	-0.246	-0.17609					40.41	75.11	2.962e-07	17.97
139.76	0.54714	-0.147	-0.10203	139.838	0.48301	-0.23	-0.17611					40.44	75.1	3.766e-07	17.88
139.743	0.54713	-0.129	-0.10216	139.821	0.48299	-0.212	-0.17613					40.48	75.1	3.54e-07	17.79
139.727	0.54711	-0.114	-0.10228	139.805	0.48297	-0.195	-0.17617					40.5	75.1	3.464e-07	17.72
139.71	0.54709	-0.098	-0.10238	139.787	0.48295	-0.179	-0.17625					40.53	75.1	3.665e-07	17.65
139.693	0.54707	-0.08	-0.10243	139.771	0.48294	-0.162	-0.17636					40.56	75.1	3.389e-07	17.56
139.677	0.54706	-0.063	-0.10246	139.754	0.48292	-0.146	-0.17645					40.59	75.1	3.615e-07	17.47
139.66	0.54704	-0.046	-0.10248	139.738	0.48291	-0.128	-0.17651					40.63	75.1	3.539e-07	17.38
139.643	0.54703	-0.03	-0.1025	139.72	0.48289	-0.112	-0.17654					40.66	75.1	3.991e-07	17.29
139.626	0.54701	-0.013	-0.10252	139.704	0.48288	-0.095	-0.17658					40.69	75.1	3.765e-07	17.2
139.609	0.54699	0.003	-0.10254	139.688	0.48286	-0.079	-0.1766					40.72	75.1	3.363e-07	17.14
139.592	0.54697	0.02	-0.10256	139.671	0.48285	-0.062	-0.17662					40.74	75.1	3.564e-07	17.07
139.576	0.54694	0.036	-0.10258	139.654	0.48284	-0.045	-0.17664					40.78	75.1	3.664e-07	16.98
139.559	0.54691	0.054	-0.1026	139.636	0.48282	-0.028	-0.17666					40.81	75.1	3.564e-07	16.9
139.543	0.54686	0.069	-0.10262	139.621	0.48281	-0.012	-0.17668					40.84	75.1	3.689e-07	16.81
139.525	0.54681	0.086	-0.10264	139.604	0.4828	0.004	-0.1767					40.88	75.1	4.091e-07	16.72
139.51	0.54677	0.103	-0.10267	139.588	0.48278	0.022	-0.17672					40.91	75.1	3.865e-07	16.64
139.494	0.54675	0.12	-0.1027	139.571	0.48277	0.038	-0.17674					40.94	75.1	3.614e-07	16.55
139.477	0.54673	0.137	-0.10273	139.554	0.48275	0.054	-0.17677					40.97	75.1	3.814e-07	16.49
139.461	0.54671	0.153	-0.10276	139.538	0.48274	0.072	-0.17679					40.99	75.1	3.94e-07	16.43
139.443	0.54669	0.17	-0.10279	139.522	0.48272	0.088	-0.17681					41.03	75.1	3.488e-07	16.34
139.427	0.54667	0.187	-0.10283	139.505	0.4827	0.104	-0.17683					41.06	75.09	3.914e-07	16.26
139.411	0.54666	0.204	-0.10287	139.489	0.48268	0.121	-0.17685					41.09	75.09	4.366e-07	16.17
139.393	0.54664	0.22	-0.1029	139.472	0.48266	0.139	-0.17687					41.13	75.09	4.165e-07	16.09
139.377	0.54662	0.236	-0.10292	139.456	0.48264	0.154	-0.17689					41.16	75.1	4.291e-07	16.01
139.361	0.5466	0.254	-0.10295	139.438	0.48262	0.171	-0.17691					41.18	75.09	3.814e-07	15.95
139.343	0.54658	0.27	-0.10298	139.421	0.48261	0.187	-0.17693					41.21	75.09	3.914e-07	15.89
139.326	0.54656	0.287	-0.103	139.405	0.48259	0.205	-0.17695					41.24	75.09	3.538e-07	15.81
139.31	0.54654	0.303	-0.10303	139.388	0.48258	0.221	-0.17697					41.28	75.09	4.064e-07	15.73
139.294	0.54652	0.321	-0.10306	139.371	0.48256	0.237	-0.177					41.31	75.09	3.613e-07	15.65
139.277	0.54649	0.337	-0.10308	139.355	0.48254	0.254	-0.17703					41.34	75.09	3.111e-07	15.57
139.26	0.54648	0.353	-0.10311	139.338	0.48252	0.27	-0.17705					41.38	75.09	3.362e-07	15.49
139.244	0.54646	0.37	-0.10313	139.322	0.48251	0.287	-0.17707					41.4	75.09	3.813e-07	15.44
139.227	0.54644	0.387	-0.10315	139.305	0.48249	0.305	-0.17709					41.43	75.09	3.186e-07	15.38
139.209	0.54643	0.403	-0.10317	139.288	0.48247	0.321	-0.17711					41.46	75.09	4.189e-07	15.3
139.193	0.54641	0.42	-0.10319	139.272	0.48245	0.338	-0.17713					41.49	75.09	3.913e-07	15.23
139.176	0.54639	0.436	-0.10321	139.254	0.48243	0.354	-0.17715					41.53	75.09	4.164e-07	15.15
139.16	0.54636	0.452	-0.10323	139.238	0.48242	0.371	-0.17717					41.56	75.09	4.013e-07	15.08
139.143	0.54634	0.468	-0.10326	139.221	0.4824	0.387	-0.17719					41.59	75.08	4.44e-07	15.01
139.127	0.54632	0.486	-0.10328	139.205	0.48239	0.405	-0.1772					41.63	75.08	3.512e-07	14.94
139.111	0.5463	0.504	-0.10333	139.188	0.48238	0.422	-0.17722					41.65	75.08	3.913e-07	14.88
139.093	0.54628	0.52	-0.10341	139.172	0.48237	0.439	-0.17724					41.68	75.09	4.364e-07	14.83
139.076	0.54626	0.536	-0.10351	139.154	0.48235	0.454	-0.17726					41.71	75.08	3.411e-07	14.76
139.061	0.54624	0.553	-0.10371	139.138	0.48234	0.472	-0.17728					41.74	75.08	3.336e-07	14.69
139.044	0.54622	0.57	-0.10381	139.121	0.48232	0.487	-0.1773					41.78	75.08	4.79e-07	14.62
139.027	0.5462	0.587	-0.10385	139.104	0.4823	0.504	-0.17734					41.81	75.08	3.486e-07	14.55
139.01	0.54619	0.603	-0.10391	139.089	0.48228	0.521	-0.17738					41.84	75.08	3.486e-07	14.48
138.993	0.54617	0.62	-0.10397	139.072	0.48226	0.538	-0.17742					41.87	75.08	3.611e-07	14.43
138.977	0.54615	0.638	-0.10401	139.055	0.48223	0.554	-0.17747					41.89	75.08	4.113e-07	14.38
138.96	0.54613	0.653	-0.10404	139.039	0.48219	0.571	-0.17754					41.93	75.08	3.486e-07	14.32
138.943	0.54612	0.669	-0.10407	139.022	0.48214	0.587	-0.17757					41.96	75.08	4.865e-07	14.25
138.926	0.5461	0.687	-0.10409	139.005	0.48211	0.603	-0.1776					41.99	75.08	4.439e-07	14.19
138.909	0.54608	0.703	-0.10412	138.988	0.4821	0.621	-0.17762					42.03	75.08	3.912e-07	14.12
138.894	0.54606	0.72	-0.10415	138.972	0.48208	0.638	-0.17764					42.06	75.08	4.213e-07	14.06
138.877	0.54604	0.736	-0.10418	138.955	0.48206	0.654	-0.17766					42.09	75.08	3.987e-07	14
138.86	0.54602	0.753	-0.10421	138.938	0.48204	0.671	-0.17769					42.12	75.07	4.865e-07	13.95
138.843	0.546	0.769	-0.10424	138.922	0.48203	0.687	-0.17771					42.14	75.07	4.037e-07	13.91
138.826	0.54598	0.787	-0.10426	138.905	0.48201	0.704	-0.17773					42.18	75.07	3.21e-07	13.85
138.81	0.54597	0.803	-0.10428	138.888	0.482	0.721	-0.17777					42.21	75.08	3.561e-07	13.79
138.793	0.54595	0.819	-0.1043	138.872	0.48198	0.737	-0.17782					42.24	75.07	4.539e-07	13.73
138.776	0.54594	0.836	-0.10433	138.855	0.48197	0.754	-0.17791					42.28	75.07	2.758e-07	13.67
138.76	0.54592	0.852	-0.10435	138.838	0.48195	0.771	-0.17799					42.31	75.07	4.288e-07	13.61
138.743	0.54591	0.869	-0.10439	138.823	0.48193	0.787	-0.17805					42.33	75.07	4.313e-07	13.57
138.727	0.5459	0.885	-0.1045	138.804	0.48191	0.805	-0.17807					42.36	75.07	3.31e-07	13.53
138.71	0.54588	0.904	-0.10462	138.788	0.48189	0.821	-0.17809					42.39	75.07	3.535e-07	13.47
138.693	0.54587	0.92	-0.10472	138.771	0.48188	0.838	-0.17812					42.43	75.07	3.535e-07	13.42
138.676	0.54585	0.937	-0.10478	138.755	0.48186	0.854	-0.17814					42.46	75.07	3.786e-07	13.36
138.66	0.54584	0.954	-0.10481	138.738	0.48184	0.871	-0.17816					42.49	75.07	3.811e-07	13.31
138.643	0.54582	0.97	-0.10483	138.721	0.48183	0.887	-0.17819					42.53	75.07	3.109e-07	13.26
138.626	0.5458	0.986	-0.10486	138.705	0.48181	0.904	-0.17821					42.55	75.07	4.864e-07	13.22
138.61	0.54578	1.003	-0.10488	138.688	0.48179	0.92	-0.17823					42.58	75.07	4.011e-07	13.18
138.593	0.54576	1.02	-0.10489	138.671	0.48177	0.938	-0.17825					42.61	75.06	4.513e-07	13.12
138.577	0.54574	1.037	-0.10491	138.655	0.48176	0.954	-0.17827					42.64	75.06	3.51e-07	13.07
138.56	0.54572	1.053	-0.10493	138.638	0.48174	0.97	-0.1783					42.68	75.06	3.209e-07	13.02
138.543	0.5457	1.069	-0.10494	138.621	0.48172	0.987	-0.17832					42.71	75.06	3.259e-07	12.97
138.527	0.54569	1.086	-0.10497	138.605	0.4817	1.004	-0.17834					42.74	75.06	3.635e-07	12.92
138.51	0.54567	1.103	-0.10499	138.589	0.48169	1.02	-0.17836					42.78	75.06	4.863e-07	12.88
138.494	0.54565	1.12	-0.10501	138.571	0.48167	1.037	-0.17839					42.8	75.06	3.76e-07	12.84
138.477	0.54563	1.137	-0.10504	138.555	0.48165	1.054	-0.17841					42.83	75.06	3.936e-07	12.8
138.46	0.54562	1.153	-0.10507	138.538	0.48163	1.071	-0.17844					42.86	75.06	3.209e-07	12.76
138.443	0.5456	1.169	-0.10512	138.522	0.48161	1.088	-0.17847					42.89	75.06	4.261e-07	12.71
138.427	0.54559	1.186	-0.10517	138.505	0.48159	1.103	-0.17851					42.93	75.06	2.406e-07	12.66
138.41	0.54557	1.203	-0.1052	138.489	0.48158	1.12	-0.17856					42.96	75.06	4.136e-07	12.62
138.393	0.54556	1.22	-0.10523	138.472	0.48156	1.137	-0.17862					42.99	75.06	3.76e-07	12.58
138.377	0.54555	1.237	-0.10525	138.455	0.48155	1.155	-0.17868					43.02	75.06	2.958e-07	12.54
138.359	0.54554	1.252	-0.10527	138.439	0.48153	1.17	-0.17873					43.04	75.06	3.91e-07	12.51
138.344	0.54553	1.269	-0.10529	138.421	0.48152	1.187	-0.17876					43.08	75.06	3.81e-07	12.47
138.326	0.54551	1.286	-0.10532	138.405	0.4815	1.204	-0.17879					43.11	75.06	3.96e-07	12.43
138.31	0.5455	1.302	-0.10534	138.388	0.48149	1.221	-0.17881					43.14	75.05	4.437e-07	12.38
138.293	0.54549	1.318	-0.10539	138.372	0.48147	1.238	-0.17883					43.18	75.05	3.91e-07	12.34
138.277	0.54548	1.337	-0.10551	138.355	0.48146	1.254	-0.17885					43.21	75.05	2.431e-07	12.3
138.26	0.54547	1.352	-0.10574	138.339	0.48144	1.27	-0.17887					43.24	75.05	2.381e-07	12.26
138.244	0.54546	1.369	-0.10609	138.322	0.48142	1.287	-0.17889					43.27	75.05	3.609e-07	12.23
138.226	0.54545	1.386	-0.10629	138.306	0.4814	1.304	-0.17891					43.29	75.05	3.735e-07	12.2
138.21	0.54544	1.402	-0.10637	138.289	0.48138	1.32	-0.17893					43.33	75.05	4.461e-07	12.16
138.193	0.54542	1.419	-0.10639	138.272	0.48136	1.337	-0.17899					43.36	75.05	3.534e-07	12.12
138.176	0.54541	1.435	-0.1064	138.255	0.48135	1.354	-0.17906					43.39	75.05	4.06e-07	12.09
138.16	0.54539	1.452	-0.10641	138.239	0.48133	1.37	-0.17915					43.43	75.05	3.409e-07	12.05
138.143	0.54538	1.468	-0.10643	138.222	0.48131	1.387	-0.17918					43.46	75.05	4.035e-07	12.01
138.127	0.54537	1.486	-0.10644	138.206	0.48129	1.404	-0.1792					43.48	75.05	4.812e-07	11.98
138.111	0.54535	1.502	-0.10645	138.189	0.48127	1.42	-0.17922					43.51	75.05	4.411e-07	11.96
138.093	0.54534	1.52	-0.10646	138.172	0.48126	1.437	-0.17924					43.54	75.05	3.985e-07	11.92
138.077	0.54533	1.537	-0.10648	138.156	0.48124	1.454	-0.17926					43.58	75.05	3.032e-07	11.89
138.06	0.54531	1.553	-0.1065	138.139	0.48122	1.47	-0.17928					43.61	75.05	2.957e-07	11.85
138.044	0.5453	1.57	-0.10655	138.123	0.4812	1.487	-0.1793					43.64	75.05	3.609e-07	11.82
138.027	0.54529	1.586	-0.10662	138.105	0.48118	1.504	-0.17932					43.68	75.05	3.383e-07	11.79
138.01	0.54527	1.602	-0.10667	138.088	0.48117	1.52	-0.17934					43.7	75.05	4.461e-07	11.76
137.993	0.54527	1.62	-0.10673	138.073	0.48115	1.536	-0.17937					43.73	75.05	4.01e-07	11.74
137.977	0.54526	1.635	-0.10681	138.055	0.48113	1.554	-0.17943					43.76	75.05	2.706e-07	11.7
137.959	0.54525	1.653	-0.10687	138.039	0.48111	1.57	-0.17948					43.79	75.05	3.759e-07	11.67
137.943	0.54524	1.668	-0.10693	138.022	0.4811	1.587	-0.17953					43.83	75.05	3.283e-07	11.64
137.927	0.54523	1.686	-0.10697	138.006	0.48108	1.604	-0.17958					43.86	75.04	3.934e-07	11.61
137.911	0.54521	1.702	-0.10699	137.99	0.48106	1.62	-0.17962					43.89	75.05	3.358e-07	11.58
137.895	0.54519	1.719	-0.10702	137.972	0.48105	1.637	-0.17965					43.93	75.04	4.26e-07	11.55
137.878	0.54518	1.736	-0.10704	137.956	0.48103	1.654	-0.17967					43.95	75.04	3.859e-07	11.53
137.861	0.54516	1.753	-0.10706	137.939	0.48102	1.671	-0.1797					43.98	75.04	4.761e-07	11.5
137.844	0.54515	1.77	-0.10708	137.922	0.481	1.687	-0.17972					44.01	75.04	3.759e-07	11.47
137.828	0.54513	1.787	-0.10709	137.906	0.48099	1.704	-0.17976					44.04	75.04	3.383e-07	11.45
137.811	0.54512	1.803	-0.10711	137.889	0.48097	1.719	-0.1798					44.08	75.04	3.608e-07	11.42
137.794	0.54512	1.82	-0.10713	137.873	0.48095	1.737	-0.17988					44.11	75.04	3.859e-07	11.39
137.778	0.54511	1.836	-0.10715	137.857	0.48093	1.753	-0.17992					44.14	75.04	4.41e-07	11.36
137.761	0.5451	1.853	-0.10718	137.839	0.48091	1.769	-0.17997					44.17	75.04	3.608e-07	11.34
137.744	0.54509	1.869	-0.1072	137.824	0.48088	1.788	-0.1801					44.19	75.04	3.433e-07	11.32
137.728	0.54508	1.886	-0.10722	137.806	0.48084	1.803	-0.18024					44.23	75.04	3.333e-07	11.3
137.71	0.54507	1.902	-0.10725	137.789	0.48081	1.82	-0.18035					44.26	75.04	3.608e-07	11.27
137.694	0.54506	1.919	-0.10727	137.772	0.48079	1.837	-0.18043					44.29	75.04	2.982e-07	11.24
137.677	0.54505	1.936	-0.1073	137.756	0.48077	1.853	-0.18046					44.33	75.03	3.583e-07	11.22
137.661	0.54503	1.952	-0.10732	137.738	0.48075	1.87	-0.1805					44.36	75.04	4.109e-07	11.2
137.644	0.54502	1.969	-0.10734	137.723	0.48073	1.887	-0.18055					44.39	75.04	3.232e-07	11.17
137.628	0.54501	1.985	-0.10737	137.706	0.48071	1.903	-0.18059					44.42	75.03	3.608e-07	11.15
137.611	0.545	2.001	-0.10739	137.69	0.4807	1.918	-0.18062					44.44	75.03	3.533e-07	11.13
137.594	0.54498	2.019	-0.10741	137.673	0.48068	1.936	-0.18065					44.48	75.03	3.357e-07	11.11
137.577	0.54497	2.036	-0.10743	137.656	0.48066	1.953	-0.18069					44.51	75.04	3.332e-07	11.09
137.561	0.54495	2.053	-0.10745	137.64	0.48064	1.97	-0.18072					44.54	75.03	3.508e-07	11.06
137.545	0.54493	2.069	-0.10748	137.623	0.48063	1.986	-0.18074					44.58	75.03	3.934e-07	11.04
137.528	0.54492	2.085	-0.10751	137.606	0.48061	2.004	-0.18076					44.61	75.03	3.884e-07	11.02
137.51	0.54488	2.102	-0.10754	137.59	0.48059	2.02	-0.18078					44.63	75.03	5.011e-07	11
137.495	0.54481	2.119	-0.10756	137.573	0.48057	2.037	-0.1808					44.66	75.03	4.059e-07	10.99
137.478	0.54477	2.136	-0.10759	137.557	0.48056	2.053	-0.18082					44.69	75.03	3.407e-07	10.97
137.462	0.54473	2.153	-0.10767	137.54	0.48054	2.07	-0.18084					44.73	75.03	4.209e-07	10.95
137.445	0.54469	2.17	-0.1077	137.523	0.48052	2.086	-0.18086					44.76	75.03	4.009e-07	10.93
137.429	0.54466	2.186	-0.10773	137.507	0.4805	2.103	-0.18088					44.79	75.03	3.608e-07	10.91
137.412	0.54464	2.202	-0.10775	137.49	0.48048	2.119	-0.1809					44.83	75.03	3.082e-07	10.89
137.395	0.54462	2.219	-0.10778	137.473	0.48046	2.137	-0.18092					44.85	75.03	4.309e-07	10.87
137.378	0.54461	2.236	-0.1078	137.456	0.48044	2.152	-0.18095					44.88	75.03	3.908e-07	10.86
137.362	0.54459	2.251	-0.10783	137.44	0.48043	2.17	-0.181					44.91	75.03	3.533e-07	10.84
137.345	0.54457	2.268	-0.10787	137.423	0.48041	2.186	-0.18105					44.94	75.03	3.708e-07	10.82
137.328	0.54455	2.285	-0.1079	137.406	0.48039	2.204	-0.18109					44.98	75.03	3.282e-07	10.8
137.312	0.54454	2.302	-0.10793	137.39	0.48037	2.219	-0.18115					45.01	75.03	3.482e-07	10.78
137.295	0.54452	2.319	-0.10795	137.373	0.48035	2.237	-0.18119					45.04	75.03	3.407e-07	10.77
137.278	0.5445	2.336	-0.10799	137.358	0.48033	2.253	-0.18121					45.08	75.03	4.309e-07	10.75
137.261	0.54448	2.353	-0.10802	137.34	0.48031	2.27	-0.18123					45.1	75.03	4.91e-07	10.74
137.244	0.54445	2.369	-0.10804	137.324	0.4803	2.287	-0.18125					45.13	75.03	3.583e-07	10.72
137.228	0.54442	2.386	-0.10806	137.307	0.48028	2.303	-0.18127					45.16	75.03	3.733e-07	10.71
137.211	0.5444	2.402	-0.10808	137.29	0.48026	2.319	-0.18128					45.19	75.02	3.457e-07	10.69
137.195	0.54438	2.42	-0.10811	137.274	0.48024	2.335	-0.1813					45.23	75.02	3.332e-07	10.67
137.178	0.54435	2.436	-0.10812	137.257	0.48023	2.353	-0.18134					45.26	75.03	4.234e-07	10.66
137.161	0.54433	2.452	-0.10815	137.24	0.48021	2.369	-0.18136					45.29	75.03	3.783e-07	10.64
137.144	0.54431	2.468	-0.10817	137.223	0.48019	2.386	-0.18139					45.32	75.02	2.856e-07	10.63
137.128	0.54428	2.486	-0.1082	137.207	0.48017	2.403	-0.18149					45.34	75.03	4.685e-07	10.62
137.111	0.54426	2.502	-0.10822	137.19	0.48015	2.42	-0.18156					45.38	75.03	3.282e-07	10.6
137.095	0.54424	2.519	-0.10825	137.173	0.48013	2.436	-0.1816					45.41	75.03	2.781e-07	10.59
137.078	0.54422	2.536	-0.10828	137.157	0.48011	2.453	-0.18166					45.44	75.03	3.758e-07	10.57
137.062	0.5442	2.552	-0.10831	137.141	0.4801	2.47	-0.18168					45.48	75.03	3.056e-07	10.56
137.045	0.54418	2.569	-0.10835	137.124	0.48008	2.486	-0.1817					45.51	75.03	4.71e-07	10.55
137.028	0.54416	2.585	-0.10841	137.107	0.48006	2.504	-0.18173					45.54	75.02	4.534e-07	10.53
137.011	0.54414	2.602	-0.10851	137.09	0.48004	2.521	-0.18176					45.57	75.02	2.655e-07	10.52
136.994	0.54413	2.618	-0.10858	137.073	0.48002	2.536	-0.18181					45.59	75.02	4.584e-07	10.51
136.977	0.54411	2.635	-0.10872	137.056	0.48	2.553	-0.18183					45.63	75.03	4.835e-07	10.5
136.961	0.54409	2.653	-0.10881	137.039	0.47998	2.57	-0.18185					45.66	75.02	4.159e-07	10.49
136.944	0.54407	2.669	-0.10885	137.023	0.47995	2.587	-0.18188					45.69	75.02	3.532e-07	10.47
136.927	0.54405	2.685	-0.10888	137.007	0.47993	2.603	-0.1819					45.73	75.03	4.334e-07	10.46
136.911	0.54404	2.702	-0.10891	136.99	0.47991	2.619	-0.18191					45.76	75.02	3.632e-07	10.45
136.894	0.54402	2.719	-0.10894	136.973	0.47989	2.636	-0.18193					45.78	75.02	3.457e-07	10.44
136.878	0.54401	2.735	-0.10896	136.957	0.47987	2.653	-0.18196					45.81	75.02	4.71e-07	10.43
136.861	0.54399	2.752	-0.10898	136.941	0.47985	2.67	-0.18198					45.84	75.02	5.135e-07	10.42
136.844	0.54397	2.769	-0.109	136.923	0.47983	2.687	-0.182					45.88	75.03	3.682e-07	10.41
136.828	0.54396	2.786	-0.10902	136.906	0.47981	2.702	-0.18203					45.91	75.02	2.881e-07	10.4
136.811	0.54394	2.803	-0.10904	136.889	0.47979	2.72	-0.18207					45.94	75.03	4.409e-07	10.38
136.794	0.54392	2.819	-0.10906	136.873	0.47978	2.736	-0.18213					45.98	75.02	3.432e-07	10.37
136.777	0.54391	2.835	-0.10907	136.857	0.47976	2.752	-0.18216					46	75.02	3.457e-07	10.36
136.76	0.54389	2.851	-0.10909	136.84	0.47974	2.769	-0.18218					46.03	75.02	4.108e-07	10.36
136.743	0.54388	2.869	-0.10911	136.823	0.47973	2.785	-0.1822					46.06	75.02	4.083e-07	10.35
136.726	0.54387	2.885	-0.10913	136.806	0.47971	2.803	-0.18223					46.09	75.02	3.332e-07	10.33
136.711	0.54385	2.901	-0.10915	136.79	0.47969	2.819	-0.18226					46.13	75.02	3.808e-07	10.32
136.694	0.54384	2.918	-0.10917	136.773	0.47968	2.836	-0.18228					46.16	75.03	4.86e-07	10.31
136.678	0.54383	2.935	-0.10919	136.757	0.47966	2.852	-0.18231					46.19	75.02	3.607e-07	10.3
136.661	0.54382	2.952	-0.10922	136.74	0.47964	2.87	-0.18233					46.23	75.02	3.282e-07	10.29
136.644	0.54381	2.969	-0.10924	136.724	0.47962	2.886	-0.18236					46.25	75.02	1.954e-07	10.29
136.627	0.5438	2.985	-0.10927	136.707	0.4796	2.903	-0.18239					46.28	75.02	3.732e-07	10.28
136.611	0.54379	3.001	-0.10929	136.689	0.47958	2.919	-0.18246					46.31	75.02	4.183e-07	10.27
136.593	0.54378	3.019	-0.10932	136.673	0.47957	2.936	-0.18251					46.34	75.02	3.407e-07	10.26
136.577	0.54377	3.035	-0.10935	136.657	0.47955	2.953	-0.18253					46.38	75.02	3.181e-07	10.25
136.56	0.54376	3.052	-0.10941	136.64	0.47954	2.97	-0.18256					46.41	75.02	3.281e-07	10.24
136.544	0.54375	3.069	-0.1095	136.623	0.47952	2.987	-0.18259					46.44	75.02	3.833e-07	10.23
136.527	0.54373	3.085	-0.10956	136.607	0.47951	3.003	-0.18262					46.47	75.02	4.96e-07	10.23
136.511	0.54372	3.101	-0.10959	136.59	0.47949	3.02	-0.18264					46.49	75.02	3.883e-07	10.22
136.494	0.54371	3.119	-0.10962	136.574	0.47948	3.035	-0.18267					46.53	75.02	3.031e-07	10.21
136.478	0.5437	3.136	-0.10965	136.557	0.47946	3.053	-0.18269					46.56	75.02	3.532e-07	10.2
136.461	0.54369	3.152	-0.10967	136.541	0.47944	3.07	-0.18271					46.59	75.02	3.983e-07	10.19
136.444	0.54369	3.169	-0.1097	136.524	0.47943	3.085	-0.18274					46.63	75.02	2.555e-07	10.19
136.427	0.54369	3.185	-0.10973	136.506	0.47941	3.102	-0.18277					46.66	75.02	4.359e-07	10.18
136.411	0.54368	3.202	-0.10976	136.49	0.47939	3.118	-0.18279					46.69	75.02	4.734e-07	10.17
136.394	0.54368	3.217	-0.10978	136.474	0.47937	3.136	-0.18282					46.72	75.02	2.906e-07	10.16
136.378	0.54367	3.236	-0.10981	136.457	0.47936	3.152	-0.18284					46.74	75.02	3.357e-07	10.16
136.361	0.54367	3.252	-0.10984	136.44	0.47934	3.169	-0.18287					46.78	75.02	3.832e-07	10.15
136.344	0.54366	3.268	-0.10992	136.424	0.47932	3.185	-0.18291					46.81	75.02	3.732e-07	10.14
136.329	0.54364	3.285	-0.10999	136.407	0.47931	3.202	-0.18295					46.84	75.02	3.482e-07	10.14
136.312	0.54364	3.301	-0.11004	136.39	0.47929	3.218	-0.18297					46.88	75.02	4.459e-07	10.13
136.294	0.54363	3.318	-0.11007	136.374	0.47928	3.236	-0.183					46.91	75.02	3.707e-07	10.12
136.277	0.54362	3.335	-0.11009	136.357	0.47926	3.253	-0.18302					46.93	75.02	4.158e-07	10.12
136.26	0.54361	3.352	-0.11012	136.34	0.47924	3.27	-0.18307					46.96	75.02	4.133e-07	10.11
136.244	0.54361	3.367	-0.11014	136.325	0.47922	3.286	-0.18311					46.99	75.02	4.133e-07	10.1
136.227	0.5436	3.384	-0.11017	136.307	0.4792	3.303	-0.18313					47.03	75.02	3.607e-07	10.1
136.212	0.5436	3.402	-0.11019	136.29	0.47919	3.32	-0.18316					47.06	75.02	3.632e-07	10.09
136.195	0.54359	3.419	-0.11021	136.274	0.47917	3.335	-0.18318					47.09	75.02	4.333e-07	10.08
136.179	0.54358	3.435	-0.11023	136.257	0.47915	3.352	-0.1832					47.13	75.02	4.434e-07	10.08
136.163	0.54357	3.451	-0.11026	136.241	0.47914	3.369	-0.18323					47.15	75.02	3.607e-07	10.07
136.146	0.54357	3.467	-0.11029	136.224	0.47912	3.386	-0.18325					47.18	75.02	3.832e-07	10.07
136.13	0.54356	3.485	-0.11036	136.207	0.4791	3.402	-0.18327					47.21	75.02	4.308e-07	10.06
136.112	0.54355	3.5	-0.11044	136.192	0.47909	3.419	-0.18331					47.24	75.02	3.958e-07	10.05
136.096	0.54354	3.518	-0.11054	136.175	0.47907	3.435	-0.18336					47.28	75.02	4.133e-07	10.05
136.079	0.54353	3.534	-0.11061	136.158	0.47905	3.451	-0.18353					47.31	75.02	4.634e-07	10.04
136.063	0.54352	3.551	-0.11065	136.141	0.47903	3.469	-0.18374					47.34	75.02	3.281e-07	10.03
136.046	0.54351	3.568	-0.11068	136.124	0.47901	3.485	-0.18393					47.38	75.02	3.857e-07	10.03
136.029	0.54351	3.585	-0.11071	136.108	0.47899	3.501	-0.18403					47.4	75.02	2.805e-07	10.02
136.014	0.5435	3.601	-0.11074	136.091	0.47897	3.517	-0.18407					47.43	75.02	3.582e-07	10.02
135.996	0.54349	3.618	-0.11077	136.074	0.47895	3.536	-0.18409					47.46	75.02	3.482e-07	10.01
135.98	0.54349	3.634	-0.1108	136.058	0.47893	3.552	-0.18411					47.49	75.02	3.306e-07	10.01
135.963	0.54348	3.651	-0.11083	136.041	0.47892	3.569	-0.18412					47.53	75.02	3.807e-07	10
135.946	0.54347	3.668	-0.11086	136.024	0.4789	3.584	-0.18413					47.56	75.02	2.981e-07	9.997
135.929	0.54346	3.685	-0.11089	136.008	0.47889	3.602	-0.18415					47.59	75.02	3.381e-07	9.992
135.915	0.54345	3.7	-0.11092	135.991	0.47887	3.619	-0.18416					47.62	75.02	5.41e-07	9.988
135.896	0.54343	3.718	-0.11094	135.974	0.47885	3.636	-0.18418					47.64	75.02	3.832e-07	9.984
135.881	0.54342	3.735	-0.11096	135.958	0.47884	3.651	-0.18419					47.68	75.02	3.932e-07	9.978
135.863	0.5434	3.751	-0.11098	135.941	0.47882	3.668	-0.18421					47.71	75.02	3.507e-07	9.973
135.847	0.54339	3.768	-0.111	135.924	0.47881	3.685	-0.18425					47.74	75.02	4.008e-07	9.969
135.83	0.54337	3.783	-0.11102	135.907	0.47879	3.703	-0.18432					47.78	75.02	3.482e-07	9.964
135.813	0.54334	3.801	-0.11105	135.89	0.47877	3.718	-0.18442					47.81	75.02	2.981e-07	9.959
135.797	0.5433	3.818	-0.11107	135.874	0.47876	3.735	-0.18453					47.84	75.02	3.882e-07	9.954
135.781	0.54326	3.834	-0.1111	135.857	0.47874	3.752	-0.18462					47.87	75.02	4.909e-07	9.951
135.764	0.54324	3.85	-0.11112	135.841	0.47872	3.769	-0.18466					47.89	75.02	3.832e-07	9.947
135.748	0.54323	3.867	-0.11115	135.824	0.4787	3.785	-0.18469					47.93	75.02	3.532e-07	9.942
135.73	0.54321	3.884	-0.11119	135.808	0.47868	3.802	-0.18475					47.96	75.02	4.458e-07	9.938
135.714	0.54319	3.899	-0.11123	135.792	0.47864	3.818	-0.18477					47.99	75.02	3.306e-07	9.933
135.697	0.54318	3.917	-0.1113	135.775	0.4786	3.835	-0.18479					48.03	75.02	4.233e-07	9.929
135.681	0.54316	3.934	-0.11137	135.759	0.47858	3.851	-0.18481					48.06	75.02	3.231e-07	9.925
135.664	0.54314	3.951	-0.11142	135.741	0.47856	3.868	-0.18483					48.08	75.02	5.06e-07	9.922
135.648	0.54313	3.967	-0.11145	135.725	0.47854	3.885	-0.18485					48.11	75.02	4.358e-07	9.918
135.63	0.54309	3.984	-0.11152	135.708	0.47852	3.901	-0.18487					48.14	75.02	2.855e-07	9.914
135.614	0.54302	4.001	-0.11157	135.691	0.47851	3.919	-0.1849					48.18	75.02	3.607e-07	9.91
135.598	0.54296	4.017	-0.11159	135.674	0.47849	3.935	-0.18494					48.21	75.02	3.406e-07	9.906
135.581	0.54293	4.035	-0.11162	135.657	0.47848	3.951	-0.18496					48.24	75.02	2.931e-07	9.901
135.564	0.54289	4.051	-0.11165	135.641	0.47846	3.969	-0.18498					48.28	75.02	3.406e-07	9.897
135.548	0.54285	4.068	-0.11168	135.625	0.47845	3.984	-0.185					48.3	75.02	4.158e-07	9.895
135.531	0.54279	4.084	-0.11171	135.607	0.47844	4.002	-0.18502					48.33	75.02	4.408e-07	9.892
135.513	0.54274	4.101	-0.11173	135.592	0.47842	4.017	-0.18504					48.36	75.01	4.534e-07	9.888
135.497	0.54271	4.118	-0.11176	135.574	0.4784	4.034	-0.18506					48.39	75.01	3.782e-07	9.885
135.482	0.54269	4.134	-0.11179	135.558	0.47839	4.052	-0.18508					48.43	75.01	4.233e-07	9.882
135.465	0.54266	4.15	-0.11182	135.541	0.47837	4.068	-0.18509					48.46	75.01	3.957e-07	9.878
135.449	0.54264	4.168	-0.11184	135.524	0.47835	4.084	-0.1851					48.5	75.02	5.11e-07	9.873
135.431	0.5426	4.184	-0.11186	135.508	0.47832	4.101	-0.18512					48.53	75.32	3.131e-07	9.871
135.415	0.54257	4.202	-0.11189	135.491	0.47829	4.118	-0.18514					48.56	77.25	2.53e-07	9.87
135.398	0.54255	4.217	-0.11191	135.475	0.47827	4.135	-0.18519					48.59	79.43	3.782e-07	9.865
135.381	0.54253	4.235	-0.11193	135.458	0.47825	4.152	-0.18529					48.63	80.81	3.231e-07	9.846
135.365	0.54251	4.252	-0.11195	135.441	0.47822	4.168	-0.18538					48.66	82.44	3.832e-07	9.814
135.347	0.54249	4.267	-0.11198	135.424	0.4782	4.185	-0.1855					48.69	84.16	4.108e-07	9.769
135.331	0.54247	4.285	-0.112	135.409	0.47818	4.201	-0.18567					48.73	85.69	3.531e-07	9.718
135.315	0.54245	4.301	-0.11203	135.39	0.47817	4.218	-0.18581					48.75	86.76	2.404e-07	9.679
135.298	0.54244	4.317	-0.11206	135.374	0.47815	4.235	-0.18593					48.78	87.8	4.283e-07	9.64
135.281	0.54242	4.333	-0.11209	135.357	0.47813	4.251	-0.18597					48.81	89.15	4.909e-07	9.588
135.265	0.5424	4.35	-0.11212	135.341	0.47811	4.267	-0.186					48.84	90.44	4.733e-07	9.541
135.248	0.54239	4.368	-0.11217	135.324	0.4781	4.285	-0.18602					48.88	91.67	4.157e-07	9.501
135.233	0.54237	4.385	-0.11222	135.308	0.47809	4.3	-0.18604					48.91	92.83	4.608e-07	9.466
135.215	0.54235	4.401	-0.11227	135.292	0.47807	4.317	-0.18606					48.94	93.94	3.531e-07	9.439
135.198	0.54233	4.417	-0.1123	135.274	0.47806	4.333	-0.18608					48.97	94.74	4.458e-07	9.423
135.181	0.54231	4.435	-0.11233	135.258	0.47804	4.352	-0.18609					48.99	95.52	3.181e-07	9.412
135.165	0.54229	4.452	-0.11236	135.242	0.47803	4.368	-0.18611					49.03	96.51	4.583e-07	9.403
135.148	0.54227	4.468	-0.11239	135.226	0.47801	4.385	-0.18618					49.06	97.46	4.783e-07	9.401
135.132	0.54225	4.485	-0.11244	135.209	0.47799	4.402	-0.18626					49.09	98.37	3.782e-07	9.403
135.115	0.54223	4.502	-0.11252	135.193	0.47797	4.418	-0.18635					49.13	99.24	4.232e-07	9.409
135.098	0.54221	4.518	-0.11254	135.176	0.47795	4.435	-0.18638					49.16	100.08	3.832e-07	9.418
135.081	0.54219	4.535	-0.11258	135.158	0.47793	4.451	-0.1864					49.19	100.89	3.531e-07	9.43
135.065	0.54217	4.551	-0.11262	135.141	0.47792	4.469	-0.18643					49.22	101.47	2.554e-07	9.441
135.048	0.54215	4.567	-0.11267	135.125	0.4779	4.485	-0.18644					49.24	102.03	4.007e-07	9.453
135.031	0.54213	4.585	-0.11273	135.109	0.47789	4.501	-0.18646					49.28	102.72	4.408e-07	9.471
135.014	0.54211	4.6	-0.11277	135.093	0.47787	4.518	-0.18647					49.31	103.28	3.531e-07	9.49
134.998	0.54209	4.618	-0.1128	135.075	0.47786	4.535	-0.18649					49.34	103.79	3.481e-07	9.511
134.981	0.54207	4.634	-0.11283	135.058	0.47785	4.553	-0.18651					49.38	104.41	4.233e-07	9.535
134.964	0.54205	4.651	-0.11285	135.041	0.47784	4.568	-0.18655					49.41	104.95	3.807e-07	9.558
134.948	0.54203	4.669	-0.11288	135.025	0.47783	4.585	-0.18664					49.43	105.27	3.506e-07	9.577
134.931	0.54202	4.685	-0.11291	135.008	0.47781	4.601	-0.18671					49.46	105.67	3.206e-07	9.595
134.915	0.542	4.701	-0.11295	134.991	0.4778	4.618	-0.18675					49.49	106.19	4.183e-07	9.621
134.898	0.54198	4.718	-0.11298	134.975	0.47778	4.634	-0.1868					49.53	106.6	4.032e-07	9.648
134.881	0.54196	4.734	-0.11301	134.959	0.47777	4.651	-0.18684					49.56	107.08	4.608e-07	9.674
134.865	0.54195	4.751	-0.11305	134.942	0.47775	4.668	-0.18688					49.59	107.53	3.281e-07	9.702
134.848	0.54193	4.767	-0.11309	134.924	0.47774	4.686	-0.1869					49.63	107.93	3.106e-07	9.732
134.831	0.54191	4.784	-0.11312	134.909	0.47772	4.701	-0.18692					49.65	108.25	3.807e-07	9.754
134.814	0.54188	4.8	-0.11315	134.892	0.47771	4.719	-0.18694					49.68	108.55	2.655e-07	9.778
134.798	0.54186	4.817	-0.11318	134.875	0.4777	4.735	-0.18696					49.71	108.92	3.356e-07	9.809
134.782	0.54184	4.834	-0.11321	134.859	0.47768	4.752	-0.18698					49.74	109.29	3.632e-07	9.84
134.765	0.54183	4.851	-0.11324	134.842	0.47767	4.768	-0.187					49.78	109.63	4.559e-07	9.872
134.748	0.54181	4.867	-0.11327	134.825	0.47765	4.785	-0.18701					49.81	109.96	3.982e-07	9.904
134.732	0.5418	4.884	-0.1133	134.808	0.47762	4.801	-0.18703					49.84	110.28	3.431e-07	9.936
134.714	0.54179	4.901	-0.11333	134.792	0.47759	4.818	-0.18704					49.88	110.58	3.732e-07	9.968
134.698	0.54178	4.917	-0.11336	134.774	0.47756	4.835	-0.18706					49.9	110.79	4.058e-07	9.992
134.681	0.54176	4.934	-0.11339	134.758	0.47754	4.851	-0.18707					49.93	111	3.331e-07	10.02
134.664	0.54174	4.95	-0.11342	134.742	0.47752	4.869	-0.18709					49.96	111.27	3.807e-07	10.05
134.648	0.54172	4.967	-0.11346	134.726	0.47749	4.884	-0.18711					49.99	111.53	3.356e-07	10.08
134.632	0.5417	4.984	-0.11348	134.709	0.47746	4.901	-0.18714					50.03	111.78	4.058e-07	10.12
134.615	0.54168	5	-0.11351	134.693	0.47744	4.918	-0.18718					50.06	112.02	4.033e-07	10.15
134.599	0.54166	5.018	-0.11354	134.676	0.47742	4.934	-0.18725					50.09	112.26	4.233e-07	10.18
134.582	0.54164	5.033	-0.11357	134.658	0.4774	4.951	-0.18733					50.12	112.42	4.158e-07	10.2
134.564	0.54163	5.051	-0.11362	134.641	0.47739	4.968	-0.18741					50.14	112.59	3.732e-07	10.22
134.549	0.54162	5.066	-0.11371	134.625	0.47737	4.985	-0.18749					50.18	112.8	3.557e-07	10.25
134.532	0.54162	5.083	-0.11383	134.609	0.47735	5.001	-0.18759					50.21	113	3.732e-07	10.28
134.514	0.54161	5.099	-0.11396	134.591	0.47734	5.019	-0.18768					50.24	113.2	3.457e-07	10.31
134.499	0.54161	5.117	-0.11407	134.575	0.47732	5.034	-0.18774					50.28	113.4	4.284e-07	10.34
134.482	0.5416	5.134	-0.11411	134.558	0.47731	5.05	-0.18781					50.31	113.59	3.031e-07	10.37
134.464	0.54159	5.15	-0.11414	134.542	0.47729	5.068	-0.18784					50.34	113.76	2.831e-07	10.4
134.448	0.54158	5.168	-0.11417	134.526	0.47727	5.085	-0.18787					50.37	113.87	3.808e-07	10.42
134.43	0.54156	5.184	-0.1142	134.509	0.47725	5.101	-0.18788					50.39	113.97	3.382e-07	10.45
134.415	0.54155	5.2	-0.11423	134.492	0.47723	5.117	-0.1879					50.43	114.09	2.906e-07	10.47
134.398	0.54153	5.217	-0.11427	134.476	0.4772	5.133	-0.18794					50.46	114.21	3.733e-07	10.5
134.382	0.54152	5.234	-0.11431	134.459	0.47718	5.15	-0.18798					50.49	114.33	3.182e-07	10.53
134.364	0.5415	5.25	-0.11439	134.442	0.47717	5.168	-0.188					50.53	114.44	3.883e-07	10.56
134.348	0.54149	5.267	-0.11446	134.426	0.47715	5.185	-0.18804					50.56	114.54	4.134e-07	10.59
134.331	0.54148	5.283	-0.11455	134.409	0.47714	5.201	-0.1881					50.58	114.61	4.058e-07	10.61
134.314	0.54147	5.301	-0.11462	134.392	0.47713	5.219	-0.18815					50.61	114.68	3.958e-07	10.63
134.298	0.54145	5.317	-0.11465	134.376	0.47711	5.235	-0.1882					50.64	114.77	3.608e-07	10.66
134.281	0.54143	5.335	-0.11469	134.358	0.4771	5.251	-0.18825					50.68	114.86	3.933e-07	10.69
134.265	0.54142	5.35	-0.11472	134.342	0.47709	5.267	-0.18827					50.71	114.94	3.833e-07	10.72
134.248	0.5414	5.368	-0.11476	134.325	0.47707	5.284	-0.18829					50.74	115.01	3.332e-07	10.75
134.232	0.54139	5.383	-0.11479	134.309	0.47706	5.3	-0.18831					50.78	115.09	2.831e-07	10.78
134.215	0.54137	5.4	-0.11482	134.293	0.47704	5.317	-0.18835					50.8	115.14	3.307e-07	10.8
134.198	0.54135	5.417	-0.11485	134.276	0.47703	5.334	-0.18837					50.83	115.19	4.435e-07	10.82
134.181	0.54133	5.433	-0.11488	134.258	0.47701	5.35	-0.18839					50.86	115.26	3.608e-07	10.85
134.164	0.54132	5.45	-0.11492	134.241	0.477	5.368	-0.18841					50.89	115.31	3.583e-07	10.88
134.149	0.54131	5.466	-0.11495	134.225	0.47699	5.384	-0.18844					50.93	115.36	3.207e-07	10.9
134.132	0.54129	5.483	-0.11498	134.209	0.47698	5.401	-0.18849					50.96	115.45	4.66e-07	10.93
134.115	0.54128	5.5	-0.115	134.192	0.47696	5.417	-0.18851					50.99	115.65	4.36e-07	10.96
134.098	0.54126	5.517	-0.11503	134.175	0.47694	5.434	-0.18854					51.03	115.91	3.608e-07	10.99
134.081	0.54125	5.534	-0.11507	134.159	0.47693	5.45	-0.18856					51.05	116.1	4.209e-07	11.01
134.066	0.54124	5.55	-0.1151	134.142	0.4769	5.468	-0.18858					51.08	116.28	3.884e-07	11.03
134.049	0.54122	5.568	-0.11514	134.125	0.47689	5.485	-0.18861					51.11	116.5	3.959e-07	11.06
134.032	0.54121	5.583	-0.11518	134.109	0.47687	5.501	-0.18864					51.14	116.73	3.332e-07	11.08
134.014	0.5412	5.601	-0.11522	134.092	0.47685	5.517	-0.18867					51.18	116.95	4.335e-07	11.11
133.998	0.54118	5.617	-0.11527	134.075	0.47683	5.534	-0.18869					51.21	117.16	4.034e-07	11.14
133.982	0.54117	5.633	-0.11533	134.058	0.47681	5.55	-0.18871					51.24	117.37	4.46e-07	11.17
133.965	0.54115	5.65	-0.11537	134.042	0.4768	5.568	-0.18873					51.27	117.51	3.558e-07	11.19
133.949	0.54114	5.666	-0.1154	134.026	0.47678	5.585	-0.18875					51.29	117.65	3.408e-07	11.21
133.932	0.54113	5.683	-0.11543	134.01	0.47677	5.601	-0.18877					51.33	117.83	4.159e-07	11.23
133.915	0.54112	5.701	-0.11546	133.992	0.47675	5.618	-0.18879					51.36	118.01	3.558e-07	11.26
133.898	0.54111	5.717	-0.11549	133.975	0.47673	5.635	-0.18881					51.39	118.17	3.784e-07	11.28
133.881	0.54109	5.733	-0.11552	133.958	0.47671	5.651	-0.18883					51.43	118.32	3.383e-07	11.31
133.865	0.54108	5.749	-0.11554	133.942	0.4767	5.668	-0.18885					51.46	118.47	4.535e-07	11.33
133.848	0.54107	5.767	-0.11557	133.926	0.47669	5.684	-0.18889					51.49	118.61	4.285e-07	11.36
133.831	0.54106	5.784	-0.1156	133.909	0.47667	5.701	-0.18891					51.52	118.71	4.36e-07	11.38
133.816	0.54104	5.801	-0.11563	133.892	0.47666	5.716	-0.18893					51.54	118.81	3.809e-07	11.4
133.798	0.54103	5.817	-0.11566	133.875	0.47665	5.733	-0.18895					51.58	118.93	3.959e-07	11.42
133.781	0.54102	5.833	-0.11568	133.859	0.47664	5.751	-0.18897					51.61	119.05	4.135e-07	11.44
133.765	0.54101	5.849	-0.11571	133.842	0.47663	5.767	-0.18899					51.64	119.07	3.233e-07	11.47
133.748	0.54101	5.866	-0.11573	133.825	0.47662	5.783	-0.18902					51.68	118.76	3.483e-07	11.49
133.731	0.541	5.884	-0.11575	133.808	0.4766	5.799	-0.18903					51.71	118.49	3.433e-07	11.51
133.714	0.541	5.9	-0.11577	133.792	0.47659	5.817	-0.18905					51.73	118.42	4.611e-07	11.53
133.698	0.54099	5.917	-0.11579	133.775	0.47657	5.834	-0.18906					51.76	118.29	3.233e-07	11.55
133.681	0.54097	5.934	-0.11581	133.758	0.47654	5.851	-0.18908					51.79	118.18	4.636e-07	11.57
133.665	0.54096	5.95	-0.11583	133.742	0.47651	5.868	-0.1891					51.83	118.06	4.836e-07	11.59
133.648	0.54094	5.967	-0.11586	133.725	0.47649	5.884	-0.18912					51.86	117.94	4.21e-07	11.61
133.632	0.54091	5.983	-0.11589	133.709	0.47648	5.901	-0.18914					51.89	117.83	3.508e-07	11.63
133.615	0.54088	6	-0.11592	133.693	0.47646	5.917	-0.18917					51.93	117.73	3.508e-07	11.65
133.599	0.54084	6.016	-0.11597	133.676	0.47644	5.934	-0.1892					51.95	117.67	3.458e-07	11.66
133.581	0.54082	6.033	-0.11604	133.659	0.47643	5.951	-0.18924					51.98	117.6	4.26e-07	11.68
133.565	0.5408	6.052	-0.11614	133.643	0.47641	5.967	-0.18931					52.01	117.51	3.959e-07	11.69
133.548	0.54079	6.067	-0.11621	133.625	0.47639	5.984	-0.18936					52.04	117.44	3.909e-07	11.71
133.53	0.54078	6.082	-0.11625	133.609	0.47638	6	-0.1894					52.08	117.37	3.433e-07	11.73
133.514	0.54077	6.1	-0.11633	133.592	0.47636	6.017	-0.18943					52.11	117.31	4.335e-07	11.75
133.497	0.54076	6.116	-0.11637	133.576	0.47635	6.034	-0.18945					52.14	117.25	2.681e-07	11.77
133.48	0.54076	6.133	-0.11642	133.56	0.47633	6.051	-0.18947					52.18	117.22	3.985e-07	11.78
133.464	0.54075	6.149	-0.11647	133.543	0.47632	6.068	-0.1895					52.2	117.24	4.762e-07	11.8
133.448	0.54074	6.166	-0.11651	133.526	0.4763	6.085	-0.18953					52.23	117.23	3.509e-07	11.81
133.431	0.54073	6.183	-0.11654	133.51	0.47629	6.1	-0.18955					52.26	117.15	3.985e-07	11.82
133.414	0.54071	6.2	-0.11657	133.492	0.47627	6.117	-0.18957					52.29	117.08	3.408e-07	11.84
133.398	0.5407	6.217	-0.1166	133.476	0.47625	6.134	-0.18959					52.33	117.03	3.108e-07	11.86
133.38	0.54069	6.233	-0.11663	133.46	0.47624	6.151	-0.18961					52.36	117.01	4.887e-07	11.87
133.365	0.54068	6.249	-0.11666	133.443	0.47623	6.167	-0.18963					52.39	117.05	3.859e-07	11.88
133.347	0.54066	6.267	-0.11669	133.426	0.47621	6.184	-0.18966					52.42	117.13	3.759e-07	11.9
133.33	0.54065	6.281	-0.11672	133.41	0.4762	6.201	-0.18968					52.44	117.08	3.283e-07	11.91
133.315	0.54064	6.299	-0.11676	133.393	0.47618	6.217	-0.1897					52.48	117.01	3.408e-07	11.92
133.297	0.54063	6.316	-0.11681	133.376	0.47617	6.233	-0.18972					52.51	117.04	4.837e-07	11.93
133.281	0.54062	6.334	-0.11688	133.36	0.47616	6.251	-0.18976					52.54	117.51	5.438e-07	11.95
133.264	0.54061	6.349	-0.11692	133.343	0.47614	6.267	-0.18981					52.58	118.11	2.782e-07	11.96
133.247	0.5406	6.367	-0.11696	133.327	0.47613	6.284	-0.18986					52.61	118.64	3.91e-07	11.98
133.231	0.54058	6.383	-0.11699	133.31	0.47612	6.3	-0.18991					52.64	119.04	3.358e-07	11.99
133.214	0.54057	6.4	-0.11701	133.293	0.4761	6.318	-0.18997					52.67	119.28	3.559e-07	12
133.198	0.54056	6.417	-0.11703	133.276	0.47609	6.334	-0.19002					52.69	119.55	3.709e-07	12.01
133.181	0.54056	6.433	-0.11706	133.258	0.47608	6.35	-0.19006					52.73	119.87	4.035e-07	12.03
133.164	0.54055	6.449	-0.11709	133.242	0.47606	6.366	-0.19008					52.76	119.9	3.308e-07	12.04
133.147	0.54054	6.466	-0.11712	133.225	0.47605	6.384	-0.19013					52.79	119.66	3.96e-07	12.05
133.13	0.54054	6.482	-0.11715	133.209	0.47604	6.401	-0.19017					52.83	119.33	2.932e-07	12.06
133.114	0.54054	6.499	-0.1172	133.193	0.47602	6.417	-0.19026					52.86	119.22	3.108e-07	12.07
133.097	0.54053	6.516	-0.11732	133.176	0.476	6.434	-0.19033					52.88	119.07	4.01e-07	12.08
133.08	0.54052	6.533	-0.11744	133.16	0.47599	6.45	-0.19038					52.91	118.97	4.436e-07	12.09
133.064	0.54051	6.549	-0.11753	133.143	0.47595	6.467	-0.1904					52.94	118.84	2.556e-07	12.1
133.047	0.54049	6.567	-0.11757	133.126	0.47592	6.483	-0.19043					52.98	118.66	3.534e-07	12.11
133.031	0.54048	6.583	-0.1176	133.11	0.47588	6.501	-0.19045					53.01	118.54	4.16e-07	12.12
133.015	0.54047	6.599	-0.11763	133.093	0.47585	6.516	-0.19047					53.04	118.46	3.409e-07	12.13
132.997	0.54045	6.617	-0.11766	133.076	0.47583	6.534	-0.1905					53.08	118.44	3.559e-07	12.14
132.981	0.54044	6.633	-0.11769	133.06	0.47581	6.55	-0.19052					53.1	118.42	2.707e-07	12.15
132.964	0.54043	6.65	-0.11772	133.044	0.4758	6.566	-0.19054					53.13	118.32	3.684e-07	12.16
132.947	0.54043	6.666	-0.11774	133.027	0.47579	6.583	-0.19056					53.16	118.15	3.509e-07	12.17
132.931	0.54043	6.683	-0.11777	133.009	0.47577	6.601	-0.1906					53.19	118.14	4.968e-07	12.18
132.914	0.54042	6.7	-0.1178	132.992	0.47576	6.617	-0.19069					53.22	118.09	3.76e-07	12.19
132.897	0.54042	6.718	-0.11783	132.976	0.47575	6.634	-0.19088					53.26	117.97	3.634e-07	12.2
132.88	0.54041	6.733	-0.11786	132.96	0.47573	6.65	-0.191					53.29	117.89	3.659e-07	12.21
132.864	0.54041	6.751	-0.11789	132.942	0.47572	6.667	-0.19108					53.32	117.87	3.86e-07	12.22
132.847	0.5404	6.766	-0.11791	132.927	0.4757	6.684	-0.19114					53.35	117.86	3.559e-07	12.22
132.83	0.54039	6.782	-0.11794	132.909	0.47569	6.699	-0.19118					53.37	117.81	4.436e-07	12.23
132.814	0.54038	6.8	-0.11797	132.893	0.47567	6.716	-0.1912					53.41	117.74	3.384e-07	12.24
132.797	0.54037	6.816	-0.118	132.876	0.47565	6.733	-0.19122					53.44	117.7	4.336e-07	12.25
132.781	0.54036	6.834	-0.11802	132.86	0.47564	6.75	-0.19124					53.47	117.69	3.258e-07	12.26
132.764	0.54034	6.849	-0.11805	132.843	0.47562	6.767	-0.19127					53.51	117.67	3.785e-07	12.27
132.748	0.54033	6.867	-0.11808	132.826	0.47561	6.783	-0.19129					53.54	117.61	2.857e-07	12.28
132.731	0.54032	6.883	-0.11816	132.81	0.47559	6.8	-0.19131					53.57	117.59	4.612e-07	12.29
132.715	0.54031	6.899	-0.11828	132.793	0.47558	6.817	-0.19134					53.59	117.58	3.534e-07	12.3
132.699	0.5403	6.917	-0.11838	132.777	0.47556	6.834	-0.19138					53.62	117.59	4.035e-07	12.31
132.681	0.54029	6.933	-0.11854	132.76	0.47554	6.85	-0.1914					53.66	117.56	4.136e-07	12.31
132.665	0.54028	6.95	-0.1187	132.743	0.47553	6.867	-0.19143					53.69	117.53	4.612e-07	12.32
132.648	0.54028	6.966	-0.11884	132.726	0.47552	6.883	-0.19145					53.72	117.51	4.086e-07	12.33
132.631	0.54027	6.984	-0.11893	132.71	0.4755	6.9	-0.19147					53.76	117.52	3.459e-07	12.34
132.615	0.54026	7	-0.11899	132.692	0.47548	6.917	-0.19149					53.79	117.53	3.81e-07	12.35
132.597	0.54025	7.016	-0.11902	132.677	0.47546	6.935	-0.19152					53.82	117.51	3.96e-07	12.36
132.581	0.54023	7.034	-0.11906	132.659	0.47544	6.95	-0.19155					53.84	117.5	3.659e-07	12.36
132.564	0.54022	7.05	-0.11909	132.643	0.47542	6.967	-0.19157					53.87	117.49	4.587e-07	12.37
132.548	0.54019	7.066	-0.11912	132.627	0.47541	6.984	-0.19159					53.91	117.49	3.609e-07	12.38
132.531	0.54017	7.083	-0.11915	132.61	0.47539	7	-0.19162					53.94	117.5	2.707e-07	12.39
132.514	0.54016	7.099	-0.11918	132.593	0.47538	7.017	-0.19164					53.97	117.49	3.885e-07	12.4
132.498	0.54014	7.117	-0.11921	132.576	0.47536	7.034	-0.19166					54.01	117.49	4.386e-07	12.41
132.481	0.54013	7.133	-0.11929	132.561	0.47535	7.05	-0.19168					54.03	117.5	4.161e-07	12.41
132.463	0.54012	7.149	-0.11935	132.544	0.47533	7.066	-0.1917					54.06	117.51	4.411e-07	12.42
132.447	0.54011	7.167	-0.11939	132.527	0.47532	7.083	-0.19172					54.09	117.51	2.857e-07	12.42
132.431	0.5401	7.183	-0.11943	132.51	0.47531	7.1	-0.19174					54.12	117.5	4.211e-07	12.43
132.415	0.54009	7.2	-0.11946	132.492	0.4753	7.117	-0.19176					54.16	117.5	3.334e-07	12.44
132.398	0.54008	7.216	-0.11949	132.477	0.47528	7.132	-0.19179					54.19	117.53	4.587e-07	12.45
132.381	0.54007	7.232	-0.11952	132.459	0.47527	7.151	-0.19185					54.22	117.54	3.785e-07	12.46
132.364	0.54006	7.249	-0.11954	132.443	0.47525	7.167	-0.19192					54.25	117.54	4.161e-07	12.46
132.349	0.54004	7.266	-0.11957	132.427	0.47524	7.184	-0.19196					54.27	117.55	3.409e-07	12.47
132.331	0.54002	7.282	-0.1196	132.409	0.47522	7.2	-0.19202					54.31	117.55	3.208e-07	12.48
132.314	0.54001	7.299	-0.11962	132.393	0.47521	7.216	-0.19207					54.34	117.57	2.933e-07	12.49
132.297	0.53999	7.316	-0.11964	132.376	0.47519	7.232	-0.19209					54.37	117.58	3.584e-07	12.49
132.28	0.53997	7.333	-0.11967	132.36	0.47518	7.25	-0.19211					54.41	117.59	3.359e-07	12.5
132.264	0.53995	7.349	-0.11969	132.344	0.47516	7.265	-0.19213					54.44	117.59	2.807e-07	12.51
132.248	0.53994	7.366	-0.11972	132.327	0.47515	7.283	-0.19216					54.47	117.61	4.161e-07	12.52
132.231	0.53992	7.382	-0.11975	132.309	0.47514	7.299	-0.19218					54.5	117.63	4.011e-07	12.53
132.214	0.5399	7.4	-0.11978	132.293	0.47512	7.315	-0.19219					54.52	117.63	4.061e-07	12.53
132.197	0.53989	7.417	-0.11982	132.276	0.4751	7.333	-0.19222					54.56	117.64	3.534e-07	12.54
132.181	0.53988	7.433	-0.11989	132.26	0.47509	7.35	-0.19229					54.59	117.65	3.71e-07	12.55
132.164	0.53987	7.45	-0.12	132.243	0.47507	7.366	-0.19241					54.62	117.66	4.437e-07	12.56
132.148	0.53986	7.466	-0.1201	132.227	0.47506	7.383	-0.19257					54.66	117.67	3.835e-07	12.57
132.131	0.53984	7.483	-0.12014	132.21	0.47504	7.4	-0.19272					54.69	117.69	3.183e-07	12.57
132.114	0.53983	7.5	-0.12018	132.194	0.47502	7.416	-0.19282					54.72	117.71	3.71e-07	12.58
132.098	0.53981	7.516	-0.12022	132.178	0.47501	7.434	-0.19288					54.74	117.72	4.387e-07	12.58
132.081	0.53979	7.533	-0.12025	132.16	0.47499	7.45	-0.19294					54.77	117.73	3.961e-07	12.59
132.065	0.53978	7.55	-0.12028	132.144	0.47498	7.466	-0.19296					54.81	117.74	0.0004278	12.68
132.049	0.53976	7.566	-0.12031	132.126	0.47496	7.482	-0.19298					54.84	117.77	0.00143	12.93
132.032	0.53975	7.583	-0.12034	132.11	0.47495	7.498	-0.193					54.87	117.78	0.00243	13.22
132.014	0.53973	7.6	-0.12036	132.094	0.47494	7.515	-0.19301					54.91	117.79	0.00343	13.53
131.997	0.53972	7.616	-0.12039	132.077	0.47493	7.532	-0.19304					54.94	117.8	0.00443	13.86
131.98	0.5397	7.633	-0.12042	132.06	0.47492	7.549	-0.19306					54.97	117.82	0.00518	14.12
131.964	0.53969	7.649	-0.12045	132.043	0.4749	7.566	-0.19308					54.99	117.83	0.00593	14.39
131.947	0.53968	7.667	-0.12048	132.027	0.47489	7.583	-0.1931					55.02	117.84	0.00693	14.76
131.932	0.53966	7.683	-0.1205	132.009	0.47488	7.599	-0.19315					55.06	117.85	0.00793	15.16
131.914	0.53965	7.699	-0.12053	131.993	0.47486	7.616	-0.19317					55.09	117.87	0.00893	15.56
131.898	0.53964	7.717	-0.12056	131.977	0.47485	7.632	-0.19319					55.12	117.9	0.00993	15.97
131.881	0.53963	7.732	-0.1206	131.96	0.47483	7.65	-0.19322					55.16	117.92	0.01093	16.4
131.863	0.53962	7.749	-0.12063	131.944	0.47481	7.666	-0.19324					55.18	117.92	0.01168	16.72
131.847	0.53961	7.766	-0.12066	131.926	0.47479	7.683	-0.19325					55.21	117.93	0.01243	17.05
131.832	0.5396	7.783	-0.12068	131.91	0.47478	7.699	-0.19328					55.24	117.94	0.01343	17.49
131.814	0.53959	7.799	-0.12071	131.893	0.47476	7.716	-0.1933					55.27	117.97	0.01443	17.95
131.798	0.53958	7.815	-0.12076	131.877	0.47475	7.732	-0.19333					55.31	117.99	0.01543	18.41
131.781	0.53956	7.833	-0.12081	131.861	0.47473	7.749	-0.19336					55.34	118	0.01643	18.87
131.764	0.53955	7.849	-0.12084	131.843	0.47472	7.766	-0.19339					55.37	118.01	0.01743	19.35
131.747	0.53954	7.865	-0.12087	131.827	0.4747	7.782	-0.19344					55.4	118.03	0.01818	19.7
131.73	0.53952	7.883	-0.1209	131.81	0.47469	7.799	-0.19346					55.42	118.06	0.01893	20.06
131.715	0.53951	7.899	-0.12093	131.793	0.47467	7.816	-0.19349					55.46	118.08	0.01993	20.54
131.697	0.53949	7.916	-0.12096	131.777	0.47465	7.832	-0.19351					55.49	118.09	0.02093	21.02
131.681	0.53948	7.932	-0.12099	131.76	0.47464	7.848	-0.19353					55.52	118.1	0.02193	21.51
131.665	0.53947	7.95	-0.12102	131.743	0.47462	7.866	-0.19355					55.56	118.12	0.02293	22.02
131.649	0.53946	7.966	-0.12105	131.726	0.47461	7.882	-0.19357					55.59	118.14	0.02393	22.54
131.631	0.53944	7.983	-0.12108	131.71	0.4746	7.898	-0.19359					55.62	118.17	0.02493	23.06
131.615	0.53943	8	-0.12112	131.693	0.47458	7.915	-0.19361					55.65	118.18	0.02568	23.46
131.598	0.53941	8.015	-0.12115	131.676	0.47456	7.931	-0.19363					55.67	118.19	0.02643	23.88
131.582	0.5394	8.034	-0.12118	131.66	0.47455	7.948	-0.19367					55.71	118.21	0.02743	24.43
131.565	0.53939	8.05	-0.12121	131.643	0.47453	7.965	-0.19373					55.74	118.24	0.02843	24.97
131.548	0.53938	8.066	-0.12123	131.628	0.47452	7.982	-0.19382					55.77	118.26	0.02943	25.53
131.532	0.53937	8.082	-0.12126	131.61	0.47451	7.998	-0.19387					55.81	118.27	0.03043	26.09
131.515	0.53935	8.098	-0.12129	131.593	0.47449	8.015	-0.1939					55.84	118.28	0.03143	26.67
131.497	0.53934	8.117	-0.12132	131.577	0.47448	8.032	-0.19393					55.87	118.3	0.03218	27.1
131.48	0.53933	8.133	-0.12136	131.56	0.47447	8.048	-0.19395					55.89	118.32	0.03293	27.56
131.465	0.53932	8.15	-0.12139	131.544	0.47446	8.065	-0.19397					55.92	118.34	0.03393	28.15
131.448	0.5393	8.165	-0.12143	131.527	0.47444	8.082	-0.19399					55.96	118.35	0.03484	28.73
131.431	0.53929	8.183	-0.12146	131.511	0.47443	8.097	-0.194					55.99	117.84	0.035	29.1
131.415	0.53927	8.2	-0.1215	131.494	0.47441	8.114	-0.19402					56.02	117.1	0.035	29.34
131.398	0.53925	8.217	-0.12154	131.477	0.4744	8.132	-0.19404					56.06	116.79	0.035	29.55
131.381	0.53924	8.233	-0.12157	131.46	0.47438	8.149	-0.19406					56.09	116.42	0.035	29.73
131.365	0.53922	8.248	-0.12161	131.444	0.47436	8.165	-0.19408					56.12	116.07	0.035	29.86
131.348	0.53921	8.266	-0.12168	131.427	0.47435	8.182	-0.1941					56.14	115.64	0.035	29.98
131.332	0.53919	8.282	-0.12173	131.41	0.47433	8.198	-0.19413					56.17	115.04	0.035	30.13
131.315	0.53918	8.299	-0.12179	131.393	0.47432	8.215	-0.19415					56.21	114.37	0.035	30.27
131.298	0.53917	8.315	-0.12183	131.377	0.4743	8.231	-0.19417					56.24	113.78	0.035	30.4
131.282	0.53915	8.332	-0.12186	131.36	0.47429	8.248	-0.19419					56.27	112.97	0.035	30.52
131.265	0.53914	8.349	-0.1219	131.343	0.47428	8.265	-0.19421					56.31	111.85	0.035	30.64
131.249	0.53913	8.366	-0.12193	131.327	0.47427	8.281	-0.19423					56.33	111.62	0.035	30.73
131.232	0.53911	8.382	-0.12196	131.31	0.47426	8.298	-0.19425					56.36	110.85	0.035	30.81
131.215	0.5391	8.4	-0.122	131.293	0.47425	8.315	-0.19427					56.39	110.09	0.035	30.92
131.199	0.53908	8.416	-0.12204	131.277	0.47423	8.331	-0.19429					56.42	109.21	0.035	31.02
131.182	0.53906	8.433	-0.12207	131.26	0.47422	8.349	-0.19432					56.46	108.64	0.035	31.12
131.165	0.53905	8.449	-0.12211	131.243	0.47421	8.365	-0.19435					56.49	107.8	0.035	31.21
131.148	0.53903	8.466	-0.12215	131.227	0.4742	8.382	-0.19438					56.52	106.78	0.035	31.3
131.132	0.53901	8.483	-0.12218	131.21	0.47418	8.398	-0.19442					56.55	106.32	0.035	31.37
131.115	0.539	8.499	-0.12222	131.194	0.47417	8.414	-0.19448					56.57	105.82	0.035	31.43
131.099	0.53898	8.516	-0.12225	131.177	0.47415	8.431	-0.19454					56.61	105.08	0.035	31.52
131.081	0.53896	8.532	-0.12228	131.16	0.47414	8.448	-0.19458					56.64	104.32	0.035	31.6
131.065	0.53895	8.549	-0.12231	131.143	0.47412	8.465	-0.19461					56.68	103.59	0.035	31.68
131.048	0.53893	8.565	-0.12235	131.128	0.47411	8.481	-0.19464					56.71	103.03	0.035	31.76
131.032	0.53891	8.583	-0.12238	131.109	0.4741	8.498	-0.19466					56.74	102.19	0.035	31.83
131.015	0.53889	8.599	-0.12248	131.093	0.47408	8.515	-0.19468					56.78	101.64	0.035	31.9
130.998	0.53887	8.617	-0.12256	131.077	0.47407	8.531	-0.1947					56.8	101.06	0.035	31.96
130.982	0.53885	8.632	-0.12264	131.061	0.47406	8.549	-0.19472					56.82	100.56	0.035	32.01
130.965	0.53883	8.65	-0.12269	131.043	0.47404	8.566	-0.19474					56.86	99.8	0.035	32.08
130.949	0.53881	8.667	-0.12272	131.027	0.47403	8.581	-0.19476					56.89	99.62	0.035	32.15
130.932	0.5388	8.684	-0.12275	131.01	0.47401	8.598	-0.19479					56.92	98.97	0.035	32.21
130.915	0.53878	8.699	-0.12278	130.994	0.47399	8.614	-0.19483					56.96	98.4	0.035	32.27
130.898	0.53877	8.716	-0.12282	130.978	0.47398	8.632	-0.19492					56.99	97.95	0.035	32.34
130.882	0.53876	8.733	-0.12285	130.96	0.47395	8.648	-0.19511					57.02	97.39	0.035	32.38
130.865	0.53875	8.749	-0.1229	130.944	0.47393	8.665	-0.19528					57.04	97.24	0.035	32.43
130.848	0.53873	8.768	-0.12293	130.927	0.47391	8.681	-0.1954					57.08	96.68	0.035	32.48
130.832	0.53872	8.783	-0.12297	130.91	0.47389	8.698	-0.1955					57.11	96.21	0.035	32.54
130.815	0.53871	8.8	-0.12302	130.894	0.47387	8.717	-0.19555					57.14	95.72	0.035	32.6
130.798	0.53869	8.816	-0.12306	130.877	0.47385	8.732	-0.1956					57.18	95.34	0.035	32.65
130.782	0.53867	8.832	-0.12309	130.861	0.47384	8.749	-0.19565					57.21	94.79	0.035	32.71
130.766	0.53865	8.849	-0.12311	130.844	0.47382	8.765	-0.19568					57.24	94.32	0.035	32.76
130.749	0.53863	8.866	-0.12314	130.826	0.47381	8.782	-0.1957					57.27	94.12	0.035	32.8
130.732	0.53861	8.883	-0.12317	130.81	0.4738	8.798	-0.19572					57.29	93.66	0.035	32.84
130.715	0.53859	8.898	-0.12319	130.794	0.47378	8.814	-0.19573					57.32	93.21	0.035	32.89
130.698	0.53857	8.916	-0.12323	130.777	0.47377	8.832	-0.19575					57.36	92.74	0.035	32.94
130.682	0.53855	8.933	-0.12326	130.76	0.47376	8.847	-0.19576					57.39	92.48	0.035	33
130.665	0.53854	8.95	-0.12329	130.744	0.47374	8.865	-0.19578					57.42	91.91	0.035	33.04
130.649	0.53852	8.967	-0.12333	130.727	0.47372	8.881	-0.19579					57.46	91.29	0.035	33.09
130.632	0.53851	8.982	-0.12338	130.71	0.47371	8.898	-0.19581					57.48	91.15	0.035	33.13
130.614	0.53849	9	-0.12345	130.694	0.47368	8.914	-0.19583					57.51	90.82	0.035	33.16
130.599	0.53848	9.016	-0.12348	130.677	0.47366	8.931	-0.19588					57.54	90.22	0.035	33.21
130.582	0.53847	9.033	-0.12352	130.661	0.47364	8.948	-0.19596					57.58	89.93	0.035	33.25
130.565	0.53845	9.05	-0.12357	130.644	0.47361	8.964	-0.19612					57.61	89.61	0.035	33.3
130.548	0.53843	9.066	-0.12366	130.628	0.47359	8.981	-0.19634					57.64	89.04	0.035	33.34
130.532	0.53841	9.082	-0.12375	130.611	0.47357	8.998	-0.19652					57.68	88.68	0.035	33.38
130.516	0.5384	9.099	-0.12383	130.594	0.47355	9.014	-0.19665					57.7	88.3	0.035	33.42
130.499	0.53838	9.116	-0.12388	130.578	0.47353	9.03	-0.19669					57.72	88	0.035	33.45
130.482	0.53837	9.133	-0.12398	130.562	0.47352	9.047	-0.19672					57.76	87.75	0.035	33.49
130.466	0.53835	9.15	-0.12405	130.544	0.4735	9.064	-0.19674					57.79	87.56	0.035	33.53
130.449	0.53834	9.166	-0.12409	130.528	0.47348	9.081	-0.19677					57.82	87.19	0.035	33.57
130.432	0.53832	9.183	-0.12412	130.511	0.47347	9.098	-0.19679					57.86	86.56	0.035	33.62
130.416	0.53831	9.2	-0.12415	130.494	0.47345	9.114	-0.19681					57.89	86.43	0.035	33.65
130.399	0.5383	9.217	-0.12418	130.478	0.47343	9.13	-0.19683					57.92	86.04	0.035	33.69
130.382	0.53829	9.234	-0.12421	130.461	0.47342	9.147	-0.19685					57.95	85.74	0.035	33.72
130.366	0.53827	9.249	-0.12425	130.445	0.4734	9.165	-0.19687					57.98	85.27	0.035	33.75
130.349	0.53826	9.266	-0.12427	130.428	0.47339	9.18	-0.19689					58.01	84.94	0.035	33.79
130.332	0.53825	9.283	-0.1243	130.41	0.47337	9.198	-0.19691					58.04	84.59	0.035	33.82
130.316	0.53824	9.299	-0.12433	130.394	0.47336	9.214	-0.19693					58.08	84.28	0.035	33.86
130.299	0.53823	9.317	-0.12436	130.377	0.47334	9.232	-0.19695					58.11	84	0.035	33.89
130.282	0.53821	9.332	-0.12439	130.36	0.47332	9.248	-0.19696					58.14	83.66	0.035	33.93
130.265	0.5382	9.349	-0.12442	130.344	0.47331	9.265	-0.19698					58.17	83.33	0.035	33.96
130.249	0.53818	9.366	-0.12446	130.327	0.4733	9.28	-0.197					58.19	83	0.035	33.98
130.232	0.53816	9.382	-0.12449	130.312	0.47328	9.298	-0.19702					58.22	82.62	0.035	34.02
130.216	0.53814	9.399	-0.12452	130.294	0.47327	9.315	-0.19706					58.26	82.36	0.035	34.05
130.199	0.53812	9.417	-0.12456	130.278	0.47325	9.33	-0.19714					58.29	81.96	0.035	34.08
130.183	0.53811	9.432	-0.12459	130.261	0.47324	9.347	-0.19722					58.32	81.72	0.035	34.12
130.166	0.53809	9.448	-0.12463	130.244	0.47322	9.365	-0.19732					58.36	81.39	0.035	34.15
130.15	0.53807	9.467	-0.12466	130.227	0.4732	9.381	-0.19738					58.39	80.86	0.035	34.18
130.133	0.53805	9.483	-0.12469	130.211	0.47318	9.398	-0.19746					58.42	80.64	0.035	34.21
130.117	0.53804	9.499	-0.12472	130.194	0.47317	9.414	-0.19752					58.44	80.48	0.035	34.23
130.099	0.53802	9.516	-0.12475	130.178	0.47315	9.431	-0.19756					58.48	80.16	0.035	34.26
130.083	0.538	9.532	-0.12479	130.161	0.47313	9.449	-0.19757					58.51	79.78	0.035	34.29
130.066	0.53797	9.548	-0.12483	130.144	0.47311	9.465	-0.1976					58.54	79.46	0.035	34.32
130.049	0.53793	9.566	-0.12488	130.128	0.4731	9.482	-0.19762					58.58	79.14	0.035	34.35
130.032	0.53791	9.582	-0.12492	130.111	0.47308	9.498	-0.19765					58.61	78.78	0.035	34.38
130.016	0.53789	9.6	-0.12498	130.094	0.47307	9.514	-0.19766					58.63	78.57	0.035	34.4
129.999	0.53787	9.616	-0.12506	130.078	0.47305	9.53	-0.19768					58.66	78.36	0.035	34.43
129.983	0.53786	9.632	-0.12511	130.061	0.47303	9.548	-0.19769					58.69	78.12	0.035	34.45
129.967	0.53784	9.649	-0.12515	130.045	0.47302	9.564	-0.19771					58.72	77.74	0.035	34.48
129.949	0.53783	9.666	-0.12518	130.028	0.473	9.581	-0.19773					58.76	77.27	0.035	34.51
129.933	0.53782	9.683	-0.12521	130.012	0.47299	9.598	-0.19778					58.79	76.92	0.035	34.54
129.915	0.53781	9.7	-0.12524	129.995	0.47297	9.614	-0.19785					58.82	76.68	0.035	34.57
129.899	0.5378	9.716	-0.12527	129.978	0.47296	9.63	-0.19793					58.85	76.31	0.035	34.59
129.883	0.53778	9.732	-0.1253	129.961	0.47294	9.647	-0.19799					58.88	76.17	0.035	34.61
129.866	0.53776	9.749	-0.12533	129.945	0.47293	9.664	-0.19802					58.91	75.85	0.035	34.63
129.85	0.53774	9.766	-0.12536	129.927	0.47291	9.68	-0.19804					58.94	75.56	0.035	34.66
129.834	0.53771	9.782	-0.1254	129.91	0.4729	9.697	-0.19806					58.98	75.23	0.035	34.69
129.817	0.53769	9.798	-0.12545	129.894	0.47288	9.714	-0.19808					59.01	74.75	0.035	34.71
129.801	0.53767	9.815	-0.12551	129.878	0.47287	9.73	-0.19809					59.04	74.5	0.035	34.74
129.784	0.53764	9.833	-0.12554	129.862	0.47285	9.748	-0.19811					59.08	74.21	0.035	34.76
129.767	0.53762	9.849	-0.12557	129.844	0.47284	9.764	-0.19813					59.1	73.98	0.035	34.78
129.75	0.5376	9.865	-0.1256	129.828	0.47282	9.78	-0.1982					59.13	73.72	0.035	34.8
129.734	0.53759	9.882	-0.12563	129.811	0.4728	9.799	-0.19838					59.16	73.43	0.035	34.83
129.717	0.53757	9.899	-0.12565	129.795	0.47279	9.814	-0.1986					59.19	73.01	0.035	34.85
129.7	0.53756	9.916	-0.12567	129.778	0.47277	9.831	-0.19888					59.23	72.9	0.035	34.88
129.683	0.53755	9.932	-0.12569	129.762	0.47275	9.848	-0.19911					59.26	72.67	0.035	34.9
129.666	0.53753	9.949	-0.12572	129.744	0.47274	9.864	-0.19923					59.29	72.21	0.035	34.93
129.65	0.53752	9.966	-0.12575	129.728	0.47272	9.882	-0.19928					59.32	72.05	0.035	34.94
129.633	0.5375	9.983	-0.12578	129.712	0.4727	9.898	-0.19929					59.34	71.73	0.035	34.96
129.615	0.53749	10.001	-0.12587	129.695	0.47269	9.915	-0.1993					59.38	71.43	0.035	34.98
129.599	0.53747	10.017	-0.12606	129.677	0.47267	9.932	-0.19931					59.41	71.11	0.035	35.01
129.584	0.53745	10.033	-0.12623	129.661	0.47265	9.947	-0.19931					59.44	70.78	0.035	35.03
129.567	0.53743	10.05	-0.12639	129.645	0.47264	9.964	-0.19932					59.48	70.38	0.035	35.06
129.549	0.53742	10.067	-0.1265	129.628	0.47263	9.981	-0.19933					59.51	70.15	0.035	35.08
129.533	0.5374	10.082	-0.12655	129.611	0.47261	9.997	-0.19934					59.54	69.93	0.035	35.1
129.516	0.53739	10.1	-0.12658	129.594	0.4726	10.014	-0.19935					59.57	69.7	0.035	35.12
129.499	0.53737	10.116	-0.12661	129.577	0.47258	10.03	-0.19937					59.59	69.41	0.035	35.14
129.483	0.53736	10.133	-0.12664	129.561	0.47257	10.046	-0.19939					59.63	69.12	0.035	35.16
129.467	0.53734	10.15	-0.12666	129.546	0.47255	10.063	-0.19943					59.66	69.08	0.035	35.18
129.45	0.53732	10.166	-0.12668	129.528	0.47253	10.081	-0.19949					59.69	68.71	0.035	35.21
129.433	0.5373	10.183	-0.1267	129.512	0.47251	10.097	-0.19953					59.73	68.25	0.035	35.23
129.417	0.53728	10.199	-0.12673	129.495	0.4725	10.114	-0.19957					59.76	67.96	0.035	35.25
129.4	0.53726	10.216	-0.12676	129.479	0.47248	10.131	-0.19961					59.78	67.75	0.035	35.26
129.383	0.53724	10.232	-0.1268	129.463	0.47247	10.148	-0.19963					59.81	67.64	0.035	35.28
129.367	0.53722	10.249	-0.12689	129.446	0.47246	10.164	-0.19965					59.84	67.31	0.035	35.3
129.35	0.5372	10.265	-0.12696	129.428	0.47244	10.179	-0.19969					59.88	67	0.035	35.32
129.334	0.53718	10.282	-0.12703	129.412	0.47243	10.198	-0.19973					59.91	66.57	0.035	35.34
129.315	0.53716	10.299	-0.12707	129.394	0.47242	10.214	-0.19975					59.94	66.46	0.035	35.36
129.3	0.53714	10.316	-0.1271	129.378	0.47241	10.231	-0.19978					59.98	66.17	0.035	35.38
129.283	0.53712	10.333	-0.12713	129.361	0.4724	10.247	-0.19982					60	65.98	0.035	35.4
129.267	0.5371	10.349	-0.12716	129.345	0.47238	10.264	-0.19985					60.03	65.69	0.035	35.41
129.25	0.53708	10.367	-0.12718	129.329	0.47236	10.281	-0.19988					60.06	65.39	0.035	35.43
129.234	0.53706	10.383	-0.1272	129.311	0.47235	10.296	-0.1999					60.09	65.21	0.035	35.45
129.217	0.53704	10.399	-0.12722	129.296	0.47232	10.313	-0.19992					60.13	64.9	0.035	35.47
129.201	0.53702	10.416	-0.12724	129.278	0.47229	10.33	-0.19994					60.16	64.62	0.035	35.49
129.184	0.53699	10.432	-0.12727	129.262	0.47227	10.346	-0.19996					60.19	64.23	0.035	35.51
129.168	0.53697	10.449	-0.1273	129.245	0.47225	10.363	-0.19998					60.23	63.98	0.035	35.53
129.151	0.53695	10.465	-0.12733	129.229	0.47224	10.38	-0.2					60.25	63.76	0.035	35.54
129.135	0.53693	10.482	-0.1274	129.212	0.47222	10.397	-0.20001					60.28	63.58	0.035	35.55
129.118	0.53691	10.499	-0.12752	129.195	0.4722	10.413	-0.20002					60.31	63.32	0.035	35.57
129.101	0.5369	10.515	-0.12762	129.179	0.47219	10.43	-0.20003					60.34	63.07	0.035	35.59
129.084	0.53689	10.532	-0.12772	129.162	0.47217	10.446	-0.20004					60.38	62.82	0.035	35.61
129.067	0.53687	10.548	-0.1278	129.146	0.47216	10.463	-0.20006					60.41	62.67	0.035	35.63
129.05	0.53686	10.565	-0.12786	129.129	0.47214	10.48	-0.20008					60.44	62.23	0.035	35.65
129.034	0.53685	10.581	-0.12789	129.112	0.47213	10.496	-0.20014					60.47	62.01	0.035	35.66
129.016	0.53683	10.599	-0.12792	129.095	0.47211	10.512	-0.20021					60.49	61.65	0.035	35.67
129.001	0.53682	10.615	-0.12795	129.079	0.4721	10.53	-0.2003					60.53	61.39	0.035	35.69
128.984	0.53681	10.632	-0.12798	129.061	0.47208	10.546	-0.20041					60.56	61.1	0.035	35.71
128.967	0.5368	10.648	-0.12803	129.045	0.47207	10.563	-0.20048					60.59	60.83	0.035	35.73
128.951	0.53678	10.665	-0.12806	129.029	0.47205	10.58	-0.20052					60.63	60.68	0.035	35.74
128.934	0.53677	10.681	-0.12809	129.012	0.47204	10.597	-0.20054					60.66	60.44	0.035	35.76
128.917	0.53675	10.699	-0.12812	128.995	0.47202	10.614	-0.20056					60.69	60.07	0.035	35.78
128.901	0.53674	10.715	-0.12814	128.979	0.47201	10.63	-0.20058					60.72	59.92	0.035	35.79
128.883	0.53672	10.732	-0.12817	128.962	0.47199	10.646	-0.20059					60.74	59.59	0.035	35.8
128.867	0.53671	10.749	-0.12819	128.946	0.47197	10.664	-0.2006					60.78	59.25	0.035	35.82
128.85	0.53669	10.765	-0.12821	128.929	0.47195	10.68	-0.20061					60.81	59.06	0.035	35.84
128.834	0.53668	10.782	-0.12823	128.912	0.47192	10.697	-0.20063					60.84	58.72	0.035	35.85
128.817	0.53666	10.798	-0.12825	128.895	0.47189	10.714	-0.20064					60.88	58.5	0.035	35.87
128.8	0.53665	10.815	-0.12827	128.879	0.47184	10.73	-0.20067					60.91	58.32	0.035	35.89
128.785	0.53663	10.832	-0.1283	128.863	0.4718	10.747	-0.2007					60.93	58.35	0.035	35.9
128.768	0.53661	10.849	-0.12834	128.846	0.47178	10.764	-0.20072					60.96	58.11	0.035	35.91
128.751	0.53659	10.866	-0.12837	128.829	0.47177	10.78	-0.20073					60.99	57.76	0.035	35.93
128.734	0.53657	10.883	-0.1284	128.812	0.47175	10.796	-0.20075					61.03	57.33	0.035	35.94
128.717	0.53655	10.899	-0.12843	128.796	0.47174	10.813	-0.20077					61.06	56.99	0.035	35.96
128.701	0.53653	10.918	-0.12846	128.779	0.47172	10.829	-0.20079					61.09	56.72	0.035	35.98
128.684	0.53651	10.933	-0.12849	128.762	0.47171	10.847	-0.2008					61.13	56.57	0.035	35.99
128.668	0.53649	10.948	-0.12852	128.746	0.47169	10.863	-0.20082					61.15	56.46	0.035	36.01
128.651	0.53648	10.966	-0.12854	128.729	0.47167	10.88	-0.20083					61.18	56.29	0.035	36.02
128.635	0.53647	10.982	-0.12857	128.712	0.47166	10.896	-0.20085					61.21	56.06	0.035	36.03
128.618	0.53646	10.999	-0.12859	128.696	0.47164	10.912	-0.20087					61.24	55.79	0.035	36.05
128.601	0.53645	11.016	-0.12862	128.679	0.47163	10.93	-0.20092					61.28	55.57	0.035	36.06
128.585	0.53644	11.032	-0.12865	128.662	0.47161	10.946	-0.20095					61.31	55.25	0.035	36.08
128.567	0.53642	11.048	-0.12868	128.647	0.4716	10.963	-0.20097					61.34	55.01	0.035	36.09
128.552	0.53641	11.066	-0.12871	128.629	0.47158	10.979	-0.20101					61.38	54.77	0.035	36.11
128.534	0.53639	11.083	-0.12877	128.612	0.47157	10.996	-0.20104					61.4	54.67	0.035	36.12
128.518	0.53637	11.099	-0.12885	128.596	0.47155	11.013	-0.20108					61.43	54.53	0.035	36.13
128.5	0.53635	11.115	-0.12895	128.58	0.47152	11.03	-0.20114					61.46	54.25	0.035	36.14
128.486	0.53633	11.132	-0.12898	128.563	0.4715	11.047	-0.20116					61.49	54.11	0.035	36.16
128.468	0.53631	11.149	-0.12901	128.545	0.47147	11.064	-0.20118					61.53	53.76	0.035	36.17
128.451	0.53629	11.166	-0.12903	128.529	0.47144	11.08	-0.2012					61.56	53.63	0.035	36.18
128.434	0.53627	11.183	-0.12906	128.513	0.47142	11.096	-0.20122					61.59	53.44	0.035	36.2
128.418	0.53625	11.199	-0.12908	128.496	0.4714	11.113	-0.20123					61.62	53.3	0.035	36.21
128.401	0.53624	11.217	-0.1291	128.479	0.47139	11.13	-0.20125					61.64	53.06	0.035	36.22
128.384	0.53622	11.233	-0.12912	128.463	0.47137	11.146	-0.20127					61.68	52.76	0.035	36.23
128.368	0.5362	11.25	-0.12914	128.445	0.47136	11.164	-0.20129					61.71	52.49	0.035	36.25
128.352	0.53618	11.266	-0.12917	128.43	0.47134	11.18	-0.2013					61.74	52.23	0.035	36.26
128.335	0.53616	11.283	-0.12919	128.412	0.47133	11.197	-0.20133					61.78	52.06	0.035	36.27
128.318	0.53615	11.3	-0.12922	128.396	0.47131	11.214	-0.20139					61.81	51.9	0.035	36.29
128.301	0.53613	11.316	-0.12925	128.379	0.4713	11.23	-0.20144					61.84	51.58	0.035	36.3
128.285	0.53611	11.333	-0.12931	128.362	0.47128	11.246	-0.20148					61.87	51.44	0.035	36.31
128.268	0.53609	11.35	-0.12935	128.345	0.47126	11.263	-0.20152					61.89	51.29	0.035	36.32
128.252	0.53607	11.366	-0.1294	128.329	0.47124	11.279	-0.20156					61.93	51.18	0.035	36.33
128.235	0.53605	11.383	-0.12944	128.312	0.47123	11.296	-0.20162					61.96	50.9	0.035	36.35
128.219	0.53604	11.4	-0.12947	128.297	0.47121	11.312	-0.20167					61.99	50.53	0.035	36.36
128.201	0.53602	11.417	-0.1295	128.279	0.4712	11.328	-0.20177					62.03	50.47	0.035	36.37
[truncated: 8,804 more rows]

## Sheet: Fig .4
Stress-strain curves of TSFF samples at different times of welding (0.5, 1, 2, and 4 h) (Fig 4i)
Strain	Stress	Strain	Stress	Strain	Stress	Strain	Stress	Strain	Stress
%	MPa	%	MPa	%	MPa	%	MPa	%	MPa
	Original		W-0.5 h		W-1 h		W-2 h		W-4 h
2.02616	0.01557	0.93754	0.01116	0.71757	0.01543	1.81933	0.01994	1.4774	0.03811
2.39783	0.03778	1.33263	0.03102	1.12657	0.03316	2.71639	0.06735	2.17008	0.10403
2.94077	0.07557	1.57333	0.05976	1.32179	0.05723	3.07248	0.12722	2.52476	0.18772
3.38105	0.12218	1.78386	0.0951	1.44773	0.0859	3.4438	0.20195	2.87298	0.28664
3.57848	0.1711	2.0014	0.13478	1.68042	0.1233	3.81513	0.27915	3.22444	0.38314
3.88154	0.22221	2.13684	0.17676	1.88822	0.1606	4.13025	0.36154	3.52207	0.48451
4.21718	0.27092	2.3993	0.21199	2.13602	0.19365	4.50105	0.42365	3.845	0.5582
4.71718	0.3197	2.63088	0.25182	2.26197	0.22215	4.81303	0.48101	4.27503	0.62918
5.00296	0.36207	2.8014	0.28706	2.50346	0.25525	5.12395	0.5384	4.61948	0.69765
5.35834	0.40868	3.1193	0.32904	2.70686	0.28592	5.34139	0.58819	4.97847	0.77124
5.64758	0.45526	3.4	0.37318	2.86209	0.31455	5.62815	0.63554	5.40151	0.84225
5.99358	0.49962	3.61053	0.41724	3.08438	0.36073	5.91492	0.68043	5.56297	0.90548
6.29615	0.53958	3.82105	0.45701	3.3177	0.38485	6.25473	0.72526	5.93972	0.96642
6.63475	0.6018	3.96351	0.49899	3.5233	0.40675	6.59086	0.76759	6.36706	1.06544
6.94077	0.63512	4.17193	0.5343	3.68073	0.43333	6.9375	0.81756	6.8084	1.11872
7.28282	0.66828	4.45228	0.56949	3.89862	0.47932	7.27311	0.86491	7.01615	1.16678
7.57552	0.69712	4.62526	0.60264	4.13822	0.50363	7.58824	0.91212	7.41765	1.21769
7.87562	0.73493	4.87298	0.65787	4.34131	0.52568	7.96639	0.98956	7.76534	1.31144
8.0691	0.76828	5.13509	0.68865	4.49874	0.54747	8.42857	1.02934	8.19268	1.35203
8.38845	0.80149	5.36456	0.71734	4.72166	0.57621	8.58981	1.06422	8.42196	1.39764
8.71076	0.83254	5.58877	0.74843	4.95435	0.60464	8.85609	1.09657	8.81647	1.43812
9.01382	0.88374	5.8179	0.78587	5.15995	0.63338	9.21954	1.13639	9.16469	1.52434
9.34847	0.91029	6.13614	0.82549	5.31297	0.65744	9.53466	1.17894	9.59849	1.56514
9.78973	0.93915	6.34456	0.86087	5.53589	0.68388	9.90546	1.21372	9.75996	1.60046
10.0923	0.96581	6.55719	0.89848	5.77299	0.7124	10.2668	1.25609	10.0253	1.63612
10.5365	1.00354	6.69754	0.92934	5.97418	0.73879	10.5924	1.30094	10.5167	1.67907
11.079	1.04352	7.04561	0.96241	6.23237	0.76533	10.7915	1.33582	10.9903	1.72739
11.5173	1.08789	7.2586	0.99556	6.3539	0.79155	11.0788	1.37068	11.2131	1.76546
11.8164	1.12566	7.46456	1.02643	6.59131	0.81789	11.4811	1.40316	11.5285	1.81105
12.0197	1.16116	7.60491	1.05512	6.7966	0.8422	11.8456	1.43046	11.9085	1.88469
12.3554	1.19455	7.86667	1.08607	6.99843	0.8796	12.0588	1.45299	12.3897	1.91508
12.8559	1.22334	8.23368	1.11911	7.20844	0.89938	12.395	1.47531	12.605	1.95061
13.1974	1.25455	8.45123	1.14993	7.40775	0.91683	12.6854	1.49541	13.014	1.98097
13.6456	1.28562	8.58667	1.17882	7.61083	0.93682	12.948	1.51789	13.3617	2.02151
13.7902	1.31439	8.87228	1.23176	7.82116	0.95868	13.3188	1.54028	13.7955	2.06215
14.0336	1.34326	9.0807	1.25596	8.02267	0.98076	13.6271	1.56753	14.0183	2.09516
14.4808	1.36979	9.28842	1.27814	8.22828	1.01593	13.9459	1.59494	14.4128	2.15096
14.922	1.39647	9.42877	1.29793	8.43168	1.03338	14.208	1.61985	14.7643	2.17626
15.2735	1.42094	9.69298	1.32445	8.5869	1.04886	14.5478	1.64744	15.1873	2.20156
15.5735	1.44756	9.9179	1.34861	8.80919	1.06642	14.8908	1.66985	15.4026	2.22704
15.7641	1.47425	10.0975	1.37066	9.0466	1.08848	15.1817	1.69224	15.8116	2.26007
16.2043	1.50085	10.4112	1.39501	9.2522	1.12136	15.4648	1.71457	16.1593	2.28783
16.5504	1.52538	10.694	1.44128	9.40932	1.13894	15.8078	1.73711	16.5942	2.31834
16.8559	1.54534	10.9021	1.46353	9.62783	1.15442	16.1513	1.76202	16.8095	2.34366
17.0469	1.56751	11.1081	1.48333	9.86492	1.16969	16.4905	1.78441	17.2035	2.37153
17.3425	1.58747	11.2575	1.50104	10.0664	1.1895	16.8372	1.80923	17.5587	2.39702
18.0538	1.61184	11.7116	1.52745	10.2235	1.20924	17.2222	1.83423	17.986	2.42226
18.3761	1.64953	11.8189	1.55167	10.4465	1.22919	17.5683	1.87164	18.2013	2.4452
18.771	1.67179	12.0246	1.57387	10.6792	1.24899	17.9779	1.8916	18.6028	2.4833
18.9684	1.69184	12.2677	1.61361	10.8892	1.26651	18.188	1.90894	18.9542	2.50099
19.343	1.70742	12.5158	1.62904	11.0422	1.28627	18.5242	1.92635	19.3918	2.51862
19.7542	1.72732	12.7242	1.64673	11.2607	1.31483	18.874	1.94901	19.5996	2.53404
20.1061	1.74732	13.0119	1.66436	11.4997	1.32815	19.3571	1.97884	20.0048	2.55422
20.3988	1.76285	13.1474	1.68631	11.7034	1.34355	19.5116	2.00113	20.3025	2.57203
20.692	1.79179	13.4253	1.70837	11.8646	1.35656	19.7736	2.02607	20.619	2.59231
20.8929	1.80496	13.6407	1.72831	12.0831	1.37634	20.1418	2.05118	21.0565	2.6099
21.2083	1.81607	14.0589	1.75036	12.3161	1.40285	20.5546	2.07606	21.4047	2.62782
21.6328	1.82953	14.1832	1.77014	12.5258	1.41819	20.7679	2.09348	21.7481	2.65572
22.0306	1.84501	14.3726	1.79019	12.6788	1.43144	21.0341	2.1133	22.183	2.67084
22.3203	1.86285	14.6042	1.81005	12.9018	1.4533	21.3703	2.13323	22.3907	2.6835
22.6723	1.88053	14.8309	1.82984	13.1366	1.46658	21.7132	2.15314	22.8036	2.69366
23.2646	1.8983	15.1747	1.84748	13.34	1.47752	22.0809	2.17069	23.1012	2.709
23.4585	1.91607	15.3923	1.86726	13.4975	1.49067	22.4448	2.19071	23.3127	2.72162
23.7744	1.93163	15.5979	1.88719	13.7116	1.51278	22.7595	2.21308	23.6889	2.73417
24.0997	1.94714	15.7383	1.90483	13.9572	1.52586	22.9732	2.23061	24.0624	2.74688
24.4684	1.96275	16.0049	1.92264	14.1587	1.53908	23.313	2.25034	24.4392	2.76981
24.8371	1.97597	16.3719	1.93808	14.3599	1.55017	23.604	2.26535	24.7686	2.78003
25.0607	1.98921	16.5853	1.95569	14.5721	1.56542	23.8661	2.28279	25.1459	2.79003
25.383	2.00265	16.7256	1.97327	14.7692	1.57863	24.23	2.29779	25.465	2.80021
25.7019	2.01599	17.006	2.00197	14.9773	1.59189	24.6082	2.31534	25.8412	2.81805
26.0247	2.02928	17.2165	2.01296	15.1341	1.60507	24.9622	2.33022	26.1642	2.8281
26.5607	2.04037	17.4225	2.02416	15.3527	1.62497	25.2799	2.3475	26.5414	2.83577
26.9131	2.05372	17.633	2.03728	15.5897	1.63595	25.6019	2.36253	26.8606	2.84581
27.2053	2.07582	17.9158	2.05281	15.7953	1.64685	25.8088	2.3776	27.2368	2.86363
27.5084	2.08699	18.1263	2.06593	16.0491	1.65781	26.0961	2.39004	27.5635	2.87133
27.8934	2.09596	18.339	2.07924	16.1751	1.67111	26.4916	2.40499	27.9333	2.8788
28.1925	2.10468	18.6147	2.09479	16.4062	1.68421	26.9044	2.41982	28.2627	2.88654
28.5415	2.11805	18.9025	2.11021	16.6118	1.69745	27.23	2.44223	28.6399	2.9017
28.8307	2.13587	19.1081	2.12331	16.767	1.70844	27.5872	2.45488	28.9591	2.9094
29.1826	2.14465	19.3214	2.13655	16.9855	1.71938	27.9023	2.46727	29.3315	2.91691
29.4719	2.15362	19.4617	2.14988	17.2289	1.73047	28.2279	2.47721	29.6545	2.92456
29.8213	2.16021	19.8775	2.1632	17.4304	1.74132	28.427	2.48972	29.9882	2.93211
30.1234	2.16907	20.0603	2.18508	17.5901	1.75236	28.77	2.50221	30.3036	2.94224
30.459	2.18019	20.299	2.19616	17.8079	1.77214	29.0641	2.51204	30.7309	2.94994
30.7586	2.18917	20.5632	2.20515	18.0431	1.78089	29.3198	2.52215	31.0646	2.96
31.0484	2.19789	20.7898	2.21601	18.2506	1.78981	29.6875	2.53202	31.3735	2.96768
31.3707	2.2069	21.3182	2.22942	18.4043	1.79857	30.0063	2.54189	31.7029	2.97525
31.7483	2.21574	21.5614	2.24256	18.6266	1.81392	30.426	2.55452	32.1335	2.98285
31.9891	2.22455	21.774	2.258	18.8615	1.82272	30.7447	2.56687	32.4564	2.9905
32.3342	2.23343	21.9825	2.27119	19.0649	1.83161	31.105	2.57947	32.7793	3.00312
32.6303	2.24249	22.1228	2.28222	19.2267	1.84044	31.4202	2.59933	33.1023	3.00826
33.081	2.25118	22.541	2.29325	19.4446	1.85581	31.7915	2.60668	33.5323	3.01588
33.3771	2.25794	22.7516	2.30438	19.6801	1.86461	32.1029	2.61688	33.8552	3.02101
33.7197	2.27131	22.9649	2.31539	19.8879	1.87112	32.4737	2.62414	34.2287	3.02856
34.1668	2.27799	23.1053	2.32432	20.1335	1.8778	32.7925	2.63916	34.5544	3.04127
34.3573	2.28455	23.3832	2.33296	20.2588	1.88643	33.1534	2.6491	34.9279	3.04625
34.8509	2.29133	23.5986	2.34192	20.4984	1.89759	33.4685	2.65665	35.2508	3.05136
35.2063	2.30021	23.8063	2.35078	20.704	1.9064	33.7794	2.6642	35.6308	3.0564
35.3677	2.30671	23.9467	2.35957	20.8634	1.91505	34.1019	2.67406	35.95	3.06643
35.6436	2.31345	24.2088	2.37507	21.0775	1.92388	34.5179	2.68151	36.3305	3.07166
35.9659	2.32236	24.4358	2.3816	21.319	1.93266	35.2075	2.69158	36.6502	3.07679
36.3712	2.32666	24.6112	2.38603	21.5202	1.94151	35.5651	2.70408	37.0264	3.08182
36.7759	2.33342	24.859	2.39494	21.6776	1.95022	35.7784	2.71395	37.3568	3.08932
37.0711	2.34005	25.1186	2.40146	21.8999	1.96351	36.041	2.72635	37.7191	3.09437
37.3712	2.34684	25.3523	2.41023	22.1329	1.96996	36.3839	2.73649	38.0484	3.10207
37.5652	2.35336	25.5277	2.41917	22.3388	1.97448	36.7232	2.7439	38.3757	3.10964
38.0089	2.36002	25.7712	2.42585	22.5006	1.98116	37.0914	2.7514	38.6911	3.11971
38.3578	2.36451	26.033	2.43463	22.7141	1.98988	37.4622	2.75883	39.1324	3.12479
38.6969	2.37334	26.2621	2.44122	22.9537	2.00095	37.7773	2.7663	39.4478	3.12994
38.996	2.37792	26.44	2.44783	23.153	2.00744	37.9837	2.77383	39.7739	3.13506
39.3381	2.38438	26.6786	2.45456	23.3104	2.01193	38.323	2.78125	39.9828	3.14008
39.8613	2.389	27.034	2.46332	23.5372	2.01838	38.6733	2.78618	40.3552	3.14506
40.1802	2.39558	27.2421	2.46984	23.7698	2.0295	39.3456	2.79367	40.7357	3.15019
40.5755	2.40228	27.4498	2.47873	23.9777	2.03612	39.562	2.80109	41.112	3.16029
40.7266	2.40894	27.5951	2.48542	24.1329	2.0427	39.9716	2.80853	41.4349	3.16552
40.9664	2.41338	27.8572	2.49193	24.3514	2.04697	40.2941	2.81602	41.8149	3.17046
41.6081	2.41787	28.1537	2.49861	24.5904	2.0535	40.5567	2.82354	42.1345	3.17565
42	2.42441	28.3621	2.50301	24.7919	2.0603	40.9275	2.82849	42.5151	3.18329
42.3021	2.42898	28.5025	2.50966	25.0019	2.0711	41.187	2.83616	42.838	3.19347
42.5953	2.43776	28.7179	2.51629	25.2012	2.07565	41.551	2.84358	43.2104	3.19594
42.8914	2.44209	28.9933	2.52295	25.4068	2.08222	41.9181	2.84843	43.5371	3.201
43.2892	2.44665	29.3116	2.52948	25.6146	2.08874	42.2332	2.85603	43.8568	3.20357
43.5785	2.45098	29.5267	2.53385	25.7657	2.09528	42.5977	2.86357	44.1798	3.20866
43.8776	2.45546	29.7628	2.54043	25.988	2.1064	42.9191	2.86849	44.6168	3.21359
44.1737	2.46005	29.9782	2.54705	26.2254	2.11067	43.2311	2.87352	44.929	3.21873
44.5656	2.46442	30.1818	2.55152	26.427	2.11509	43.4338	2.87836	45.3165	3.22371
44.9171	2.4688	30.3267	2.55594	26.6807	2.12185	43.917	2.88352	45.6319	3.23132
45.2596	2.47541	30.5418	2.56033	26.8067	2.1262	44.1198	2.89083	46.0054	3.23896
45.7068	2.47781	30.8179	2.56476	27.0457	2.13285	44.4349	2.90094	46.3348	3.24399
45.8983	2.48223	30.9909	2.57133	27.2472	2.13942	44.8067	2.90339	46.7083	3.24913
46.273	2.48432	31.2435	2.57594	27.4024	2.14597	45.2752	2.90832	46.9849	3.25419
46.6876	2.4911	31.4982	2.58025	27.6253	2.1548	45.604	2.91336	47.2497	3.2567
47.0296	2.49539	31.7319	2.58693	27.8599	2.15908	45.9548	2.9207	47.6189	3.26185
47.3391	2.49771	31.9123	2.59565	28.0636	2.16356	46.1681	2.92835	47.9462	3.26687
47.6742	2.50445	32.146	2.59792	28.2254	2.16796	46.5142	2.93329	48.1615	3.27204
47.9704	2.50658	32.4147	2.60227	28.4433	2.17443	46.8508	2.93816	48.5054	3.27704
48.3223	2.51097	32.6393	2.60678	28.6804	2.18104	47.166	2.94581	48.8568	3.28212
48.612	2.51327	32.8197	2.61108	28.8841	2.18543	47.5368	2.95073	49.1798	3.2871
48.9112	2.51775	33.0625	2.61787	29.0434	2.19209	48.0052	2.95563	49.5533	3.29238
49.1086	2.51984	33.327	2.62226	29.262	2.19656	48.1702	2.96322	50.0484	3.29991
49.4442	2.52218	33.5586	2.62435	29.4928	2.2032	48.4328	2.96819	50.2562	3.30504
49.7996	2.52444	33.9698	2.62893	29.7025	2.20761	48.7936	2.97307	50.6647	3.31256
50.0889	2.52873	34.1151	2.63549	29.8577	2.21196	49.1119	2.9782	51.0054	3.31768
50.385	2.53324	34.3937	2.63978	30.0718	2.21846	49.4196	2.98297	51.3504	3.32275
50.7863	2.53544	34.6063	2.64422	30.3133	2.22293	49.6786	2.98811	51.7121	3.32524
51.0731	2.53756	34.8168	2.64858	30.5189	2.22733	50.0289	2.99312	52.0565	3.33292
51.6683	2.54211	35.0274	2.65092	30.6763	2.23177	50.3682	2.99806	52.4123	3.34049
52.0099	2.54651	35.3102	2.65528	30.8986	2.23617	50.6555	3.00057	52.8385	3.34562
52.3657	2.551	35.5158	2.65976	31.1338	2.2449	51.0515	3.00792	53.0538	3.3507
52.6614	2.55324	35.7284	2.66191	31.3394	2.24931	51.4149	3.01294	53.4591	3.35305
52.8519	2.55543	35.8688	2.6664	31.495	2.25368	51.6324	3.01792	53.8105	3.36074
53.3919	2.55755	36.2175	2.67086	31.7128	2.25799	51.9716	3.02291	54.0732	3.36574
53.7443	2.56197	36.433	2.67523	31.9521	2.26254	52.416	3.03038	54.4607	3.37092
54.0434	2.56658	36.6407	2.67965	32.1555	2.26685	52.7878	3.0354	54.7761	3.37847
54.3327	2.57098	36.7761	2.68182	32.313	2.2712	52.9905	3.03781	55.1561	3.38353
54.734	2.57085	37.0596	2.68621	32.5359	2.27576	53.3372	3.04278	55.6372	3.38863
55.1456	2.57547	37.3379	2.68848	32.7686	2.28015	53.7364	3.04792	55.845	3.39128
55.4709	2.57991	37.5881	2.69062	32.9742	2.28446	54.1208	3.0528	56.2535	3.39628
55.8588	2.58207	37.8288	2.69514	33.1272	2.28889	54.4643	3.05788	56.6055	3.4013
56.0563	2.58422	37.9712	2.69947	33.3539	2.29541	54.7474	3.06293	56.9569	3.40897
56.4348	2.58657	38.1491	2.70382	33.5891	2.2999	55.1471	3.06781	57.2982	3.41405
56.9511	2.59093	38.3902	2.70607	33.7884	2.30419	55.5599	3.0727	57.6491	3.419
57.2902	2.59311	38.6358	2.71038	33.954	2.30859	55.8781	3.0828	58.0075	3.42413
57.5795	2.59753	38.8835	2.71267	34.1681	2.31309	56.2526	3.08784	58.4273	3.42932
57.8855	2.59986	39.0891	2.71717	34.4052	2.31746	56.5578	3.09019	58.6502	3.43424
58.0898	2.60214	39.3067	2.71936	34.6108	2.31967	56.876	3.09532	59.0554	3.43946
58.5242	2.60649	39.5825	2.72364	34.7645	2.32395	57.3036	3.10026	59.3961	3.44688
58.8756	2.60866	39.8681	2.7282	34.9912	2.32837	57.7159	3.10519	59.8342	3.45212
59.1619	2.61083	40.0765	2.73045	35.2239	2.33277	58.031	3.11012	60.042	3.45718
59.465	2.61321	40.2491	2.73485	35.4295	2.33732	58.3955	3.11763	60.4505	3.4596
59.8593	2.61539	40.4621	2.73693	35.5869	2.33945	58.7143	3.12026	60.8025	3.4674
60.152	2.61756	40.7775	2.73916	35.801	2.34604	59.0777	3.12515	61.2261	3.47242
60.504	2.61988	40.9881	2.74358	36.0425	2.35046	59.3965	3.13007	61.4478	3.47736
60.7937	2.6243	41.1965	2.7459	36.2437	2.35263	59.7258	3.13254	61.7632	3.48509
61.1392	2.62647	41.3368	2.74796	36.4493	2.35698	60.02	3.13752	62.1367	3.49002
61.4423	2.62635	41.6197	2.7503	36.6549	2.36143	60.4464	3.1402	62.6243	3.49264
61.7779	2.62876	41.8277	2.75459	36.8586	2.36582	60.8876	3.14515	62.8396	3.49527
62.1293	2.63313	42.0386	2.75686	37.0661	2.37022	61.2342	3.14757	63.2486	3.50024
62.465	2.63763	42.1782	2.76128	37.2236	2.37452	61.6502	3.15247	63.5963	3.50793
62.8435	2.63982	42.4404	2.76337	37.4421	2.37901	61.8078	3.15765	64.0312	3.51299
63.1658	2.64197	42.6674	2.76564	37.6773	2.38342	62.0741	3.16255	64.2465	3.5181
63.5568	2.64424	42.9853	2.76778	37.8803	2.3877	62.4911	3.16753	64.6405	3.52068
63.768	2.64637	43.1909	2.77236	38.0378	2.38992	62.8866	3.17258	64.9419	3.52563
64.1229	2.64859	43.4435	2.77442	38.2607	2.39432	63.1838	3.17748	65.2648	3.53314
64.4452	2.65084	43.6498	2.77664	38.4934	2.39654	63.541	3.18498	65.6921	3.53836
64.847	2.6532	43.8625	2.77885	38.7034	2.40095	63.9643	3.18751	66.0468	3.54327
65.1362	2.65532	44.0028	2.78108	38.8608	2.40534	64.3887	3.18993	66.395	3.54846
65.5341	2.65765	44.2084	2.78342	39.0787	2.40982	64.5389	3.1949	66.8289	3.55104
65.8273	2.65977	44.4891	2.7877	39.3139	2.41188	64.8015	3.19731	67.0441	3.55614
66.1757	2.66205	44.6667	2.78999	39.5176	2.41644	65.1649	3.20243	67.4354	3.5637
66.4689	2.6642	44.9102	2.79206	39.7232	2.42086	65.4874	3.20727	67.7933	3.56868
66.8105	2.66409	45.3684	2.79653	39.9244	2.42303	65.8582	3.21224	68.1415	3.57641
67.1135	2.66633	45.4737	2.79874	40.1303	2.42747	66.2153	3.2149	68.486	3.58148
67.4492	2.66865	45.6863	2.80322	40.3422	2.42963	66.583	3.21988	68.8412	3.58405
67.7512	2.67095	45.9344	2.80539	40.4931	2.43406	66.8981	3.22719	69.1851	3.58908
68.002	2.67311	46.1754	2.80975	40.7116	2.43839	67.2689	3.23224	69.62	3.59151
68.3899	2.67528	46.4912	2.81206	40.9487	2.44063	67.5914	3.23483	69.8353	3.59926
68.7384	2.67741	46.739	2.81648	41.1543	2.44506	67.9517	3.23733	70.2406	3.60415
69.0276	2.67968	47.0007	2.81871	41.3117	2.44724	68.27	3.24233	70.592	3.60942
69.2813	2.67963	47.2274	2.82081	41.5302	2.4515	68.6308	3.24722	70.936	3.61184
69.6298	2.68191	47.4028	2.82314	41.7714	2.45587	68.9527	3.25218	71.2949	3.61692
69.8667	2.68413	47.6463	2.82753	41.9729	2.45822	69.2679	3.25725	71.6356	3.6246
70.2187	2.68651	47.9105	2.82958	42.126	2.4626	69.5756	3.26225	71.9839	3.63211
70.5607	2.68853	48.1421	2.83185	42.3526	2.46695	69.9995	3.26467	72.4252	3.63462
70.8569	2.69303	48.3151	2.83409	42.5834	2.46911	70.3178	3.26959	72.6254	3.63981
71.2088	2.69518	48.5628	2.8386	42.7912	2.47358	70.6261	3.27216	73.0382	3.64223
71.4985	2.69754	48.9116	2.84068	42.9484	2.47564	70.9485	3.27712	73.3283	3.64476
71.844	2.6974	49.1221	2.84301	43.1713	2.48016	71.3614	3.28212	73.5436	3.64995
72.1402	2.69982	49.3347	2.84501	43.404	2.48244	71.676	3.2871	73.9171	3.65255
72.4822	2.70185	49.4702	2.84724	43.6058	2.48456	72.0441	3.29222	74.2939	3.65741
72.7848	2.70425	49.7344	2.84946	43.7626	2.48882	72.6287	3.29698	74.6738	3.6625
73.2261	2.70406	49.9635	2.85172	43.9893	2.49105	73.0415	3.30208	74.9505	3.66773
73.5222	2.70866	50.139	2.85398	44.2204	2.49547	73.4086	3.30465	75.2153	3.67285
73.8638	2.7085	50.3825	2.85842	44.4282	2.49989	73.7237	3.31209	75.5856	3.6778
74.1599	2.7109	50.6488	2.8605	44.5856	2.50212	74.0882	3.31701	75.9693	3.68278
74.5153	2.71072	50.8733	2.86282	44.8035	2.50642	74.4097	3.31945	76.2847	3.68796
74.808	2.71304	51.0512	2.86506	45.0409	2.50867	75.0368	3.32441	76.6685	3.69044
75.1471	2.71528	51.2947	2.86726	45.2447	2.51088	75.3025	3.33445	76.9914	3.69548
75.4462	2.71744	51.5586	2.8695	45.4036	2.51524	75.7679	3.33704	77.3175	3.70315
75.7883	2.72186	51.7832	2.87165	45.6266	2.5176	76.0872	3.34195	77.6405	3.70829
76.0879	2.72182	51.9586	2.8715	45.8552	2.52189	76.3004	3.34451	78.0603	3.7107
76.4294	2.72423	52.2112	2.87597	46.0649	2.52412	76.8708	3.34942	78.387	3.71596
76.7749	2.72642	52.4684	2.87828	46.2179	2.52841	77.1933	3.35439	78.7632	3.72334
76.9793	2.72626	52.6996	2.88048	46.4408	2.53077	77.5504	3.36187	79.0861	3.72594
77.2197	2.72861	52.8751	2.88253	46.6779	2.53286	78.0336	3.36684	79.4661	3.72865
77.5647	2.73082	53.1186	2.88481	46.8791	2.53723	78.2437	3.36947	79.7826	3.73362
77.9102	2.73296	53.3828	2.8892	47.0409	2.5395	78.5578	3.37187	80.1588	3.74113
78.2557	2.73292	53.607	2.88915	47.255	2.54397	78.9223	3.37693	80.4855	3.74375
78.5054	2.73528	53.7874	2.89368	47.4962	2.54607	79.3918	3.38176	80.8579	3.74879
78.7261	2.73756	54.0351	2.89357	47.7021	2.55051	79.6019	3.38439	81.1884	3.7514
79.0385	2.73736	54.2926	2.8981	47.8552	2.55276	79.9932	3.38917	81.5581	3.75647
79.4171	2.73963	54.5263	2.90023	48.0775	2.55698	80.4417	3.39429	81.8805	3.76416
79.7325	2.7418	54.8021	2.9026	48.3127	2.56151	80.8125	3.39936	82.268	3.7666
80.1313	2.74414	54.9425	2.90476	48.5164	2.56373	81.1239	3.40166	82.5802	3.769
80.3346	2.74627	55.2046	2.90913	48.6738	2.56585	81.4422	3.40685	82.9602	3.77424
80.6935	2.74624	55.4337	2.9113	48.8961	2.56811	81.6523	3.40926	83.2761	3.77677
81.1214	2.74846	55.607	2.91356	49.1288	2.57244	82.3319	3.41417	83.6028	3.7817
81.4635	2.74846	55.8547	2.91343	49.3344	2.57472	82.6397	3.42164	83.8245	3.78679
81.7591	2.75302	56.1165	2.91569	49.4918	2.57679	83.0105	3.42429	84.2196	3.79186
82.0523	2.7529	56.3456	2.918	49.7141	2.58131	83.4874	3.42907	84.5673	3.79445
82.2498	2.75527	56.5186	2.92023	49.9474	2.5834	83.6975	3.43172	84.9225	3.79952
82.6969	2.75753	56.8372	2.92232	50.153	2.58572	84.0924	3.43424	85.2637	3.8022
83.039	2.75734	57.1151	2.92459	50.3149	2.59014	84.4811	3.43903	85.6222	3.80712
83.384	2.75956	57.3256	2.92678	50.5283	2.59222	84.7227	3.44173	85.9742	3.81221
83.6836	2.76186	57.5382	2.92897	50.7679	2.59443	85.062	3.44668	86.3181	3.81732
84.0227	2.76178	57.6744	2.9312	50.9736	2.59673	85.4512	3.44917	86.6733	3.82227
84.4235	2.76407	57.9965	2.93569	51.1291	2.60095	85.8529	3.45404	87.014	3.82755
84.7695	2.76626	58.0975	2.93774	51.3514	2.60329	86.084	3.45907	87.3692	3.83498
85.0657	2.76857	58.2705	2.94004	51.5822	2.60553	86.3676	3.46158	87.7998	3.8401
85.4077	2.77067	58.5158	2.93992	51.7919	2.60772	86.6376	3.46899	88.0075	3.84257
85.7034	2.77296	58.7614	2.94228	51.9471	2.61209	87.1061	3.46891	88.4236	3.84525
86.3455	2.77288	59.0772	2.94447	52.1656	2.61638	87.6355	3.47147	88.7643	3.85038
86.694	2.77739	59.2547	2.94662	52.4046	2.61863	87.947	3.47652	89.0334	3.85543
86.9931	2.77958	59.4982	2.95113	52.6039	2.62083	88.2542	3.479	89.4133	3.86041
87.3317	2.78189	59.7625	2.95333	52.8139	2.62306	88.4716	3.48393	89.8154	3.86551
87.6313	2.78399	59.9891	2.95558	53.0151	2.62521	88.8114	3.4889	90.1674	3.86794
88.0657	2.78398	60.2186	2.95767	53.2232	2.62969	89.1513	3.49151	90.5899	3.87302
88.3218	2.7862	60.4849	2.95758	53.4269	2.63194	89.5499	3.49645	90.8127	3.87823
88.6644	2.78854	60.621	2.95984	53.58	2.634	89.8824	3.50151	91.2147	3.8808
89.1056	2.78842	60.9039	2.96217	53.8023	2.63852	90.313	3.50645	91.5592	3.88576
89.309	2.79075	61.0793	2.96433	54.0375	2.64053	90.5231	3.50902	91.831	3.88826
89.7927	2.79288	61.3221	2.96662	54.2412	2.64281	90.9118	3.51141	92.1044	3.89089
90.0958	2.79286	61.5891	2.96864	54.4024	2.64507	91.2542	3.5164	92.4736	3.89592
90.4373	2.79529	61.8133	2.97309	54.6209	2.64717	91.6786	3.51882	92.8536	3.90361
90.7335	2.79749	61.9909	2.97303	54.858	2.65157	91.8887	3.52136	93.1765	3.90617
91.0819	2.7997	62.2393	2.9753	55.0636	2.65382	92.2805	3.52395	93.55	3.90855
91.3781	2.80195	62.5853	2.97746	55.2166	2.65611	92.6197	3.52879	93.8794	3.91358
91.7275	2.80174	62.7979	2.97984	55.4389	2.66048	93.0368	3.53141	94.2454	3.91631
92.0168	2.80639	63.0063	2.98188	55.6741	2.66252	93.2395	3.53379	94.5797	3.92119
92.309	2.80618	63.1418	2.98418	55.8756	2.66482	93.6423	3.53893	94.8482	3.92394
92.612	2.80845	63.4695	2.9863	56.0397	2.66699	93.9816	3.54127	95.1636	3.92644
93.0958	2.8084	63.5649	2.98861	56.2576	2.67135	94.4013	3.54383	95.5447	3.93154
93.4047	2.81072	63.7403	2.99069	56.4947	2.67368	94.5625	3.54869	95.8638	3.93393
93.7404	2.81287	63.9881	2.99068	56.6984	2.67799	94.8251	3.5512	96.1862	3.93903
94.04	2.81735	64.2337	2.99528	56.8539	2.68025	95.1928	3.5563	96.4015	3.94149
94.385	2.81728	64.4821	2.99741	57.0762	2.68249	95.511	3.55881	96.7244	3.94673
94.6812	2.81953	64.6898	2.9997	57.3089	2.68452	95.8718	3.56383	97.098	3.94927
95.0296	2.8195	64.8954	3.00177	57.5189	2.68684	96.2432	3.56612	97.5856	3.95431
95.3198	2.82188	65.0456	3.00172	57.6719	2.69125	96.6035	3.5711	97.8009	3.95937
95.6683	2.82399	65.2326	3.00411	57.8904	2.69558	96.9181	3.57627	98.2094	3.96178
95.9645	2.82619	65.4242	3.00393	58.1316	2.69775	97.2962	3.57607	98.5538	3.96946
96.4047	2.82616	65.693	3.00626	58.3331	2.70002	97.8635	3.58111	98.9849	3.97211
96.731	2.82851	65.9481	3.00854	58.4905	2.69989	98.1859	3.5837	99.2067	3.97452
97.0469	2.83069	66.2309	3.01065	58.7129	2.7045	98.5494	3.58869	99.6012	3.97951
97.3727	2.83289	66.4414	3.01055	58.9481	2.70667	98.8645	3.59107	99.9031	3.98216
97.6915	2.83282	66.6498	3.01286	59.1518	2.70877	99.229	3.59604	100.226	3.98714
98.08	2.83507	66.8695	3.01509	59.4011	2.7131	99.5441	3.5986	100.652	3.99233
98.2833	2.83731	67.1432	3.01738	59.5271	2.71536	99.9186	3.60117	101.008	3.9975
98.6491	2.83963	67.3582	3.01948	59.7664	2.71974	100.23	3.60371	101.349	3.99983
98.9743	2.84171	67.5663	3.02178	59.9679	2.72209	100.595	3.61098	101.704	4.00497
99.3692	2.84401	67.7018	3.02391	60.1272	2.72415	100.916	3.61361	102.052	4.00745
99.5597	2.84392	68.0554	3.026	60.3501	2.72641	101.273	3.61858	102.396	4.01269
99.9348	2.84629	68.3354	3.0284	60.5828	2.72866	101.596	3.62106	102.701	4.01509
100.254	2.85077	68.5488	3.03275	60.7884	2.72847	101.959	3.62597	103.024	4.02279
100.653	2.85058	68.6891	3.03496	60.9414	2.73295	102.271	3.62865	103.447	4.02531
100.85	2.85058	68.9695	3.03707	61.1681	2.73515	102.645	3.63101	103.802	4.02792
101.438	2.85293	69.2502	3.03925	61.4033	2.7374	102.954	3.63357	104.146	4.03032
101.734	2.85502	69.4912	3.04158	61.6071	2.73967	103.335	3.6385	104.498	4.03289
102.077	2.85732	69.706	3.04145	61.7683	2.74174	103.64	3.6434	104.846	4.03784
102.379	2.85967	69.947	3.04386	61.9824	2.74608	104.003	3.64596	105.194	4.04043
102.718	2.85946	70.1551	3.04589	62.2195	2.74827	104.329	3.64853	105.552	4.0457
103.011	2.86182	70.3726	3.04825	62.4232	2.75276	104.897	3.65102	105.815	4.05054
103.363	2.86402	70.5081	3.05037	62.5787	2.7572	105.243	3.6535	106.195	4.05561
103.655	2.86621	70.7891	3.05028	62.801	2.7593	105.582	3.65591	106.596	4.05834
104.007	2.86612	70.9997	3.0526	63.0337	2.76159	105.849	3.66085	106.944	4.06334
104.3	2.86855	71.2098	3.05474	63.2437	2.76376	106.212	3.66594	107.213	4.06591
104.646	2.87066	71.4203	3.05697	63.4011	2.76585	106.898	3.67084	107.587	4.07092
104.946	2.8729	71.701	3.05912	63.6197	2.76817	107.053	3.67333	107.999	4.07346
105.232	2.87509	71.9116	3.06132	63.8586	2.77037	107.336	3.67833	108.347	4.07602
105.432	2.87737	72.1312	3.06354	64.0579	2.77252	107.683	3.68085	108.771	4.07854
105.784	2.87945	72.2625	3.06588	64.2154	2.77685	108.046	3.68578	108.992	4.08371
106.123	2.88176	72.6856	3.06807	64.4377	2.78145	108.523	3.68833	109.391	4.0861
106.472	2.88166	72.8986	3.07031	64.6729	2.78124	108.887	3.69076	109.739	4.09131
106.765	2.88398	73.1039	3.07014	64.8785	2.78352	109.199	3.69573	110.097	4.09639
107.06	2.88388	73.2442	3.07245	65.034	2.78568	109.577	3.69831	110.442	4.09887
107.265	2.88626	73.5203	3.07456	65.2519	2.78794	109.877	3.70085	110.79	4.1038
107.626	2.8861	73.7333	3.07692	65.4956	2.79008	110.255	3.7033	111.141	4.10655
107.946	2.88832	73.946	3.07912	65.6946	2.7945	110.623	3.70819	111.489	4.11159
108.344	2.89069	74.0863	3.08122	65.8564	2.79677	110.987	3.71324	111.845	4.11404
108.488	2.89292	74.3179	3.08118	66.0749	2.80112	111.39	3.71583	112.185	4.11393
108.735	2.89276	74.5074	3.08345	66.3098	2.80341	111.718	3.71814	112.544	4.11662
109.18	2.89507	74.6807	3.08569	66.5195	2.80544	112.198	3.72328	112.892	4.11908
109.627	2.89737	74.9284	3.08782	66.6707	2.80767	112.506	3.72577	113.233	4.12166
109.83	2.89944	75.1761	3.0901	66.8929	2.80997	112.829	3.73063	113.591	4.12673
110.12	2.90166	75.4168	3.09229	67.1282	2.8122	113.144	3.73318	113.932	4.12661
110.462	2.90164	75.6323	3.09454	67.3319	2.81432	113.553	3.73568	114.374	4.12924
110.959	2.9039	75.9102	3.09664	67.4893	2.81422	113.98	3.73822	114.589	4.13445
111.252	2.90623	76.0505	3.09891	67.7116	2.81869	114.345	3.7431	114.983	4.13937
111.604	2.90608	76.3291	3.10113	67.9465	2.821	114.663	3.74812	115.342	4.14461
111.893	2.90831	76.5396	3.10328	68.1521	2.82323	115.027	3.75323	115.765	4.1471
112.245	2.91053	76.7523	3.10566	68.3073	2.82525	115.338	3.75558	115.981	4.1469
112.63	2.91288	76.9277	3.10785	68.5258	2.8298	115.867	3.75809	116.389	4.1495
112.93	2.91507	77.1712	3.10766	68.7651	2.83197	116.231	3.76301	116.73	4.15466
113.127	2.91496	77.3488	3.11002	68.9663	2.83406	116.605	3.76555	117.006	4.15727
113.469	2.91736	77.5895	3.11217	69.126	2.83854	116.917	3.7682	117.38	4.16232
113.821	2.91953	77.84	3.11444	69.3445	2.84071	117.24	3.77055	117.781	4.16466
114.166	2.92174	78.153	3.11657	69.5815	2.84292	117.649	3.77553	118.133	4.16734
114.561	2.92162	78.3614	3.11649	69.7871	2.84513	117.963	3.78053	118.398	4.16981
114.857	2.92385	78.5761	3.11872	69.9402	2.845	118.341	3.78562	118.778	4.16973
115.048	2.92626	78.7123	3.12097	70.1713	2.84944	118.65	3.788	119.18	4.17483
115.397	2.92606	78.9975	3.12325	70.3977	2.85162	119.021	3.7879	119.529	4.17743
115.7	2.92828	79.2056	3.12534	70.6052	2.85396	119.434	3.79301	119.804	4.17992
116.084	2.93058	79.414	3.12532	70.7626	2.8562	119.801	3.79561	120.178	4.18246
116.387	2.9305	79.5586	3.12758	70.9811	2.86051	120.123	3.80294	120.579	4.18769
116.726	2.93286	79.8765	3.12987	71.2182	2.86263	120.484	3.80556	120.927	4.19002
117.022	2.93504	79.9775	3.13207	71.4194	2.86498	120.806	3.80795	121.362	4.19264
117.374	2.93494	80.1505	3.13194	71.5812	2.86479	121.32	3.81039	121.577	4.19511
117.667	2.93717	80.3958	3.13422	71.8035	2.86935	121.699	3.81546	121.978	4.19785
118.012	2.93938	80.6439	3.13643	72.0346	2.87141	122.059	3.82051	122.326	4.20018
118.305	2.94161	80.8891	3.13876	72.2402	2.87369	122.431	3.82287	122.603	4.20016
118.651	2.94389	81.0954	3.13856	72.3955	2.87591	122.749	3.8254	122.969	4.20294
119.048	2.94615	81.3432	3.14087	72.6178	2.88018	123.214	3.83045	123.381	4.20531
119.387	2.94604	81.5888	3.14299	72.8574	2.88249	123.537	3.83534	123.729	4.20791
119.69	2.94843	81.7263	3.14521	73.0586	2.88463	123.894	3.8379	123.987	4.21301
119.936	2.95065	81.9091	3.14751	73.2179	2.88698	124.219	3.84284	124.375	4.21813
120.226	2.95282	82.1502	3.14739	73.4364	2.88913	124.584	3.84538	124.776	4.22059
120.529	2.9527	82.4302	3.15193	73.6713	2.89135	124.891	3.84521	125.124	4.22046
120.818	2.9527	82.5544	3.1518	73.8791	2.89117	125.269	3.84787	125.469	4.22316
121.22	2.95502	82.7463	3.15408	74.0321	2.89346	125.574	3.85034	125.82	4.22573
121.516	2.95725	82.9754	3.1563	74.255	2.89569	125.942	3.85273	126.179	4.22553
121.855	2.95938	83.207	3.15858	74.4918	2.89798	126.259	3.8553	126.516	4.22819
122.259	2.96164	83.5158	3.163	74.6933	2.90015	126.628	3.85773	126.792	4.23066
122.5	2.96396	83.6232	3.16511	74.8552	2.90232	126.894	3.8629	127.172	4.23314
122.792	2.96607	83.8032	3.16726	75.0693	2.90676	127.16	3.86531	127.571	4.23571
123.095	2.96602	84.0442	3.16725	75.3064	2.90881	127.52	3.87015	127.929	4.23824
123.285	2.96836	84.2919	3.16964	75.512	2.91097	127.891	3.87264	128.192	4.24095
123.739	2.96824	84.6028	3.17177	75.6694	2.9133	128.2	3.87763	128.572	4.24328
124.075	2.97061	84.7782	3.17167	75.8961	2.91535	128.567	3.88034	128.974	4.24328
124.427	2.97268	85.0267	3.17402	76.1269	2.91767	128.889	3.88283	129.314	4.24328
124.724	2.975	85.3397	3.17611	76.3306	2.91988	129.249	3.88531	129.669	4.24593
125.062	2.9749	85.4519	3.17608	76.4918	2.92214	129.568	3.88762	130.017	4.24582
125.361	2.97727	85.7446	3.17831	76.7059	2.92655	129.932	3.88758	130.369	4.24836
125.707	2.97937	86.0786	3.18062	76.9452	2.92635	130.247	3.89031	130.72	4.25107
126	2.98158	86.3572	3.18272	77.1486	2.92874	130.622	3.89525	130.989	4.2536
126.348	2.98157	86.5677	3.18496	77.3105	2.93082	130.93	3.89773	131.369	4.25343
126.638	2.98381	86.7803	3.1873	77.5246	2.93294	131.304	3.90258	131.764	4.25606
127.042	2.98379	86.9909	3.18936	77.7595	2.9352	131.713	3.90758	132.116	4.25596
127.332	2.98601	87.2737	3.19158	77.9714	2.93738	132.033	3.91005	132.389	4.25874
127.73	2.98601	87.4793	3.19393	78.1285	2.93968	132.361	3.9125	132.761	4.2585
128.026	2.98836	87.6877	3.19599	78.3426	2.94396	132.764	3.91514	133.167	4.2585
128.361	2.99057	87.833	3.19817	78.58	2.94624	133.086	3.91765	133.515	4.26109
128.793	2.99286	88.1786	3.19815	78.7878	2.94613	133.45	3.92016	133.945	4.26104
129.108	2.99267	88.3916	3.20042	78.9389	2.94845	133.817	3.925	134.168	4.26104
129.427	2.99507	88.6	3.2027	79.1656	2.95288	134.084	3.92763	134.562	4.26357
129.75	2.99489	88.7404	3.20493	79.3964	2.95512	134.577	3.9301	134.914	4.26357
130.148	2.99717	89.0232	3.20712	79.6039	2.95493	134.928	3.9326	135.186	4.26357
130.346	2.99936	89.306	3.20937	79.7613	2.95724	135.39	3.93766	135.552	4.26357
130.71	3.00159	89.5165	3.21145	79.9798	2.96157	135.711	3.93992	135.969	4.26357
131.03	3.00391	89.6568	3.21378	80.221	2.96383	136.029	3.94502	136.309	4.26357
131.352	3.00599	89.846	3.21592	80.4181	2.96372	136.23	3.94755	136.578	4.26622
131.671	3.00836	90.04	3.21581	80.58	2.96592	136.572	3.95248	136.958	4.26611
131.997	3.00821	90.267	3.21803	80.8023	2.96816	137.017	3.95499	137.36	4.26865
132.319	3.01056	90.494	3.22036	81.0353	2.97253	137.444	3.9575	137.712	4.26865
132.556	3.01286	90.7607	3.22243	81.2412	2.97491	137.755	3.95987	137.977	4.26627
132.911	3.01265	90.9849	3.22482	81.3942	2.97706	138.12	3.96252	138.35	4.26611
133.273	3.01492	91.1579	3.22464	81.6209	2.97931	138.442	3.96487	138.759	4.26611
133.599	3.01722	91.4807	3.227	81.8517	2.98142	138.798	3.97002	139.104	4.26865
133.99	3.01709	91.7544	3.22685	82.0554	2.98372	139.121	3.97486	139.541	4.26865
134.188	3.01931	91.9698	3.22927	82.2166	2.98579	139.492	3.97751	139.757	4.26865
134.566	3.01931	92.1775	3.23129	82.4351	2.98792	139.8	3.97985	140.154	4.26614
134.826	3.02395	92.3204	3.23585	82.6722	2.98791	140.171	3.98243	140.506	4.26611
135.103	3.02375	92.5495	3.23568	82.8778	2.99018	140.426	3.9848	140.94	4.26611
135.576	3.0261	92.774	3.238	83.0309	2.9924	140.797	3.98729	141.155	4.26611
135.911	3.02827	93.0196	3.24027	83.2532	2.9945	141.169	3.9898	141.557	4.26373
136.214	3.03266	93.3003	3.24009	83.4883	2.99677	141.477	3.99231	141.898	4.26357
136.606	3.03263	93.4197	3.24235	83.6921	2.99909	141.69	3.99224	142.181	4.26357
136.905	3.03496	93.6512	3.24462	83.8577	3.00123	142.155	3.99724	142.547	4.26357
137.343	3.03485	93.9319	3.24686	84.0674	3.0033	142.527	3.99976	142.953	4.26357
137.695	3.03485	94.1775	3.24905	84.3089	3.00787	142.901	4.00222	143.308	4.26357
138.037	3.03712	94.4253	3.25113	84.5145	3.0077	143.213	4.00721	143.652	4.26357
138.405	3.03948	94.6309	3.2535	84.6681	3.00995	143.584	4.00977	144.008	4.26357
138.823	3.04169	94.8484	3.25333	84.8904	3.01216	143.941	4.01469	144.351	4.26618
139.115	3.04151	94.9839	3.25333	85.1231	3.0166	144.319	4.01724	144.7	4.26611
139.32	3.04387	95.2439	3.25561	85.3331	3.01881	144.788	4.01969	144.972	4.26611
139.688	3.04616	95.473	3.25787	85.4861	3.02107	144.992	4.02219	145.346	4.26611
140.007	3.04595	95.6484	3.26011	85.7047	3.0231	145.39	4.02714	145.754	4.26611
140.406	3.04836	95.8961	3.25995	85.9458	3.02532	145.73	4.02971	146.095	4.26375
140.596	3.04817	96.1628	3.26443	86.1474	3.02765	146.153	4.03223	146.529	4.26616
140.974	3.05058	96.387	3.26437	86.3048	3.02988	146.371	4.03475	146.751	4.26611
141.294	3.05281	96.56	3.26674	86.5271	3.03194	146.756	4.03972	147.146	4.26877
141.537	3.05505	96.8084	3.26887	86.7623	3.03422	147.098	4.04231	147.502	4.26865
141.885	3.05726	97.0702	3.26878	86.9679	3.03408	147.512	4.04481	147.849	4.26865
142.254	3.05944	97.2993	3.27117	87.1234	3.03639	147.722	4.04457	148.193	4.26865
142.574	3.05927	97.4723	3.27341	87.3457	3.04088	148.121	4.04723	148.552	4.26865
142.964	3.06152	97.72	3.27773	87.5806	3.04308	148.46	4.05215	148.893	4.26865
143.162	3.06149	97.9821	3.27761	87.7802	3.04527	148.883	4.05458	149.248	4.26865
143.85	3.06383	98.2091	3.27761	87.9414	3.04507	149.087	4.05725	149.596	4.2714
144.176	3.06593	98.3888	3.27997	88.1637	3.04744	149.483	4.05953	149.944	4.27118
144.501	3.06819	98.6323	3.27982	88.397	3.04949	149.832	4.06471	150.299	4.27118
144.741	3.07049	98.8919	3.28441	88.6026	3.04947	150.242	4.06962	150.568	4.27375
145.09	3.07267	99.1214	3.28656	88.7601	3.05171	150.459	4.07223	150.934	4.27372
145.531	3.07495	99.2961	3.28644	88.978	3.05615	150.851	4.07454	151.343	4.27372
145.734	3.07481	99.5488	3.28867	89.2132	3.05828	151.187	4.07718	151.695	4.27641
146.103	3.07703	99.8575	3.28865	89.4191	3.06066	151.537	4.0797	152.125	4.27625
146.419	3.07938	99.9607	3.28865	89.5825	3.06276	151.87	4.08201	152.34	4.279
146.827	3.07925	100.141	3.29086	89.7966	3.06507	152.216	4.08463	152.742	4.28145
147.011	3.08165	100.386	3.29313	90.0337	3.06719	152.563	4.08706	153.094	4.28133
147.383	3.08372	100.667	3.29306	90.2374	3.06935	152.973	4.08946	153.352	4.28404
147.705	3.08609	100.807	3.29539	90.3929	3.07148	153.183	4.09214	153.74	4.28908
148.097	3.08591	100.978	3.29527	90.6196	3.07365	153.578	4.09712	154.145	4.29152
148.294	3.08828	101.223	3.29767	90.8501	3.076	153.918	4.09958	154.489	4.29147
148.741	3.08813	101.539	3.29748	91.0601	3.07815	154.345	4.10208	154.924	4.29418
148.939	3.08813	101.787	3.29974	91.2154	3.07805	154.495	4.10455	155.131	4.29667
149.38	3.09047	101.997	3.30202	91.4295	3.08246	154.87	4.1069	155.547	4.29655
149.577	3.09277	102.171	3.30413	91.6725	3.08485	155.283	4.10955	155.888	4.29909
149.946	3.09257	102.381	3.3065	91.8744	3.08465	155.703	4.1145	156.15	4.30178
150.271	3.0949	102.627	3.3063	92.0296	3.0869	155.913	4.11435	156.537	4.30162
150.662	3.09714	102.835	3.30868	92.2519	3.09143	156.305	4.1195	156.939	4.30425
150.86	3.09701	103.052	3.31082	92.4893	3.09124	156.648	4.12448	157.287	4.30679
151.163	3.10146	103.188	3.31072	92.6946	3.09358	157.068	4.12692	157.635	4.30924
151.499	3.10145	103.45	3.31072	92.8482	3.09582	157.285	4.12947	157.987	4.30923
151.946	3.10383	103.819	3.31294	93.0661	3.098	157.677	4.13201	158.338	4.30923
152.143	3.10596	104.029	3.31735	93.3054	3.10021	157.957	4.13439	158.682	4.31184
152.515	3.10825	104.17	3.31734	93.5088	3.10237	158.167	4.13683	158.948	4.31176
152.83	3.10811	104.451	3.32179	93.6663	3.10458	158.489	4.13948	159.335	4.31699
153.153	3.11044	104.659	3.32413	93.8929	3.10667	158.847	4.14184	159.73	4.31957
153.479	3.11033	104.872	3.32396	94.1218	3.10892	159.382	4.14435	160.085	4.32199
153.791	3.11273	105.012	3.32628	94.3319	3.11119	159.721	4.15177	160.362	4.32467
154.114	3.11477	105.274	3.32617	94.4849	3.11339	160.057	4.15424	160.727	4.32707
154.511	3.11707	105.505	3.32845	94.7034	3.11543	160.401	4.15674	161.136	4.32965
154.703	3.11699	105.676	3.32838	94.9424	3.11775	160.744	4.1594	161.481	4.32952
155.206	3.11699	105.928	3.33076	95.1461	3.12001	161.164	4.16189	161.754	4.33207
155.597	3.11937	106.184	3.33279	95.3073	3.12207	161.374	4.16434	162.126	4.33205
155.943	3.12143	106.413	3.33514	95.5214	3.12424	161.766	4.16939	162.524	4.33481
156.232	3.12379	106.593	3.33738	95.7585	3.12646	162.112	4.17187	162.886	4.33713
156.581	3.12606	106.836	3.3372	95.9641	3.12862	162.368	4.17429	163.302	4.33968
156.884	3.12817	107.154	3.33943	96.1215	3.12862	162.63	4.17939	163.525	4.34225
157.17	3.12809	107.257	3.33941	96.3445	3.13088	163.061	4.18182	163.931	4.34477
157.374	3.13048	107.433	3.33941	96.579	3.13311	163.471	4.18426	164.274	4.34985
157.765	3.13031	107.678	3.3418	96.7827	3.13529	163.901	4.18673	164.551	4.355
158.058	3.13255	107.921	3.34162	96.9402	3.13747	164.097	4.18932	164.925	4.35765
158.36	3.13494	108.239	3.34389	97.1587	3.14202	164.493	4.19174	165.326	4.36
158.558	3.13475	108.413	3.34603	97.3999	3.1442	164.832	4.19909	165.678	4.36262
158.848	3.13705	108.655	3.34827	97.6014	3.14401	165.252	4.19908	165.943	4.36507
159.196	3.13919	108.927	3.35055	97.7588	3.14632	165.483	4.20164	166.323	4.37022
159.637	3.13919	109.151	3.35045	97.9767	3.14857	165.861	4.20416	166.725	4.37273
159.841	3.14148	109.32	3.35283	98.2141	3.15074	166.309	4.20656	167.073	4.37533
160.206	3.14141	109.572	3.35486	98.4194	3.15286	166.674	4.21173	167.428	4.37517
160.522	3.14383	109.886	3.35486	98.5768	3.15518	166.985	4.21427	167.772	4.38042
160.927	3.14602	109.991	3.35714	98.7953	3.155	167.304	4.22174	168.128	4.38024
161.117	3.14585	110.166	3.35707	99.0346	3.15959	167.619	4.22421	168.475	4.3854
161.713	3.14814	110.479	3.35938	99.238	3.16178	168.042	4.22674	168.906	4.38807
162.005	3.15256	110.798	3.35928	99.3955	3.16385	168.35	4.22908	169.122	4.39064
162.358	3.15251	110.901	3.36169	99.6178	3.16612	168.714	4.23164	169.516	4.39314
162.651	3.15481	111.079	3.36382	99.8489	3.16821	169.04	4.23399	169.871	4.39559
162.94	3.15473	111.326	3.36369	100.057	3.17055	169.4	4.23647	170.147	4.39824
163.141	3.15709	111.656	3.36611	100.214	3.17039	169.715	4.23914	170.513	4.40067
163.486	3.15695	111.885	3.36823	100.432	3.17497	170.087	4.24414	170.925	4.40312
163.831	3.15926	112.056	3.37047	100.667	3.17479	170.398	4.24651	171.273	4.40582
164.181	3.16153	112.304	3.37256	100.871	3.17699	170.773	4.24904	171.539	4.41333
164.47	3.16139	112.57	3.37252	101.032	3.17699	171.084	4.2516	171.919	4.41577
165.023	3.1637	112.865	3.37479	101.251	3.18146	171.448	4.25393	172.321	4.41853
165.335	3.16588	113.08	3.37698	101.488	3.18369	171.714	4.25652	172.676	4.41829
165.66	3.16805	113.216	3.37693	101.696	3.18358	172.071	4.25898	173.017	4.42097
166.052	3.17047	113.422	3.37918	101.846	3.18583	172.449	4.26159	173.369	4.42083
166.243	3.17027	113.712	3.38152	102.069	3.19036	172.814	4.26404	173.723	4.42083
166.842	3.17027	113.88	3.38135	102.304	3.19241	173.129	4.26901	174.064	4.42354
167.138	3.17257	114.128	3.38366	102.51	3.19238	173.503	4.27148	174.419	4.42606
167.483	3.17487	114.441	3.38576	102.669	3.19695	173.804	4.27639	174.764	4.4259
167.773	3.17713	114.549	3.38808	102.883	3.19915	174.182	4.27891	175.119	4.42865
168.079	3.17922	114.726	3.38797	103.125	3.20126	174.497	4.28151	175.467	4.43108
168.467	3.18153	115.105	3.3902	103.33	3.20117	174.861	4.28403	175.815	4.43605
168.865	3.18137	115.395	3.39259	103.484	3.20564	175.176	4.28637	176.163	4.43604
169.184	3.18359	115.599	3.39461	103.706	3.20797	175.537	4.29132	176.518	4.44117
169.503	3.18587	115.812	3.39693	103.941	3.2101	175.855	4.2939	176.859	4.44112
169.907	3.18581	115.956	3.3968	104.146	3.20997	176.223	4.29628	177.3	4.44369
170.191	3.18817	116.27	3.39907	104.306	3.21233	176.538	4.29895	177.516	4.44631
170.595	3.19041	116.371	3.399	104.52	3.21439	176.916	4.30383	177.913	4.44875
170.885	3.19025	116.548	3.40121	104.757	3.21436	177.221	4.30644	178.261	4.45133
171.227	3.19266	116.789	3.40121	104.963	3.21659	177.591	4.31134	178.526	4.45384
171.533	3.19488	117.009	3.40349	105.12	3.21656	177.907	4.31373	178.907	4.45907
171.97	3.19469	117.423	3.40342	105.347	3.22107	178.376	4.31623	179.313	4.46144
172.27	3.19921	117.636	3.40564	105.574	3.22317	178.75	4.32136	179.66	4.46401
172.612	3.19913	117.841	3.40783	105.783	3.22537	179.107	4.32376	179.94	4.46394
172.908	3.20139	118.122	3.41019	105.939	3.22758	179.43	4.32626	180.299	4.46672
173.257	3.20365	118.335	3.41004	106.157	3.22993	179.793	4.32617	180.711	4.46902
173.543	3.20592	118.583	3.41242	106.396	3.23202	180.27	4.33122	181.059	4.47173
173.898	3.20579	118.793	3.41451	106.6	3.23421	180.486	4.33375	181.325	4.47414
174.188	3.20812	119.036	3.41666	106.761	3.23654	180.788	4.33638	181.705	4.47663
174.53	3.21044	119.247	3.41901	106.98	3.23855	181.166	4.34118	182.107	4.47919
174.836	3.21023	119.465	3.41887	107.211	3.24096	181.642	4.3438	182.466	4.48183
175.175	3.21258	119.735	3.42108	107.42	3.24306	182.055	4.34613	182.889	4.48432
175.474	3.21468	120.023	3.42347	107.576	3.24532	182.419	4.34862	183.104	4.48423
175.77	3.217	120.232	3.42565	107.79	3.24753	182.629	4.35123	183.513	4.48952
175.964	3.21928	120.437	3.42549	108.033	3.24955	183	4.3511	183.854	4.49201
176.316	3.21911	120.582	3.42777	108.235	3.25176	183.36	4.35375	184.123	4.4944
176.753	3.22154	120.933	3.4277	108.394	3.25174	183.731	4.35872	184.503	4.49694
177.099	3.22372	121.144	3.4277	108.612	3.25632	184.046	4.36366	184.905	4.49692
177.399	3.22355	121.354	3.42992	108.85	3.25847	184.411	4.36616	185.253	4.4997
177.691	3.22355	121.49	3.43215	109.055	3.25834	184.733	4.3686	185.522	4.5046
177.888	3.22596	121.78	3.43211	109.208	3.26054	185.1	4.37126	185.895	4.50717
178.29	3.22817	121.983	3.43435	109.431	3.26294	185.517	4.37373	186.304	4.50964
178.527	3.22799	122.192	3.43655	109.668	3.26497	185.881	4.37622	186.651	4.51238
178.757	3.23022	122.336	3.43892	109.87	3.26732	186.196	4.37857	186.92	4.51472
179.073	3.23254	122.596	3.43873	110.031	3.26942	186.521	4.38101	187.308	4.51975
179.441	3.23486	122.823	3.441	110.245	3.27158	186.724	4.38373	187.699	4.52232
179.866	3.23465	123.103	3.44094	110.488	3.27153	187.082	4.38606	188.051	4.525
180.208	3.23704	123.314	3.44327	110.692	3.27385	187.463	4.38867	188.312	4.52752
180.503	3.23687	123.596	3.44555	110.845	3.27608	187.82	4.39348	188.7	4.53012
180.846	3.23687	123.803	3.44775	111.067	3.27823	188.142	4.39346	189.098	4.53256
181.146	3.2392	124.015	3.44756	111.301	3.28041	188.461	4.39603	189.442	4.53521
181.589	3.24135	124.158	3.4499	111.508	3.28273	188.664	4.39868	189.884	4.54011
181.882	3.24365	124.385	3.45213	111.668	3.28492	188.979	4.40102	190.091	4.54003
182.234	3.24581	124.576	3.45198	111.886	3.28692	189.342	4.40593	190.497	4.54534
182.524	3.24808	124.754	3.45422	112.121	3.28933	189.819	4.40843	190.849	4.54783
182.876	3.24797	124.998	3.4564	112.325	3.28912	190.036	4.41111	191.193	4.55036
183.29	3.2502	125.283	3.45639	112.482	3.29147	190.55	4.4161	191.552	4.5528
183.609	3.25247	125.421	3.45871	112.705	3.29589	190.873	4.41861	191.897	4.55796
184.008	3.25241	125.592	3.46084	112.94	3.29571	191.23	4.42353	192.248	4.55779
184.198	3.25696	125.839	3.4608	113.145	3.29811	191.548	4.42336	192.596	4.56034
184.574	3.25685	126.085	3.46308	113.305	3.29791	191.923	4.42854	192.944	4.56287
184.899	3.25685	126.403	3.46527	113.523	3.30018	192.179	4.43108	193.299	4.56562
185.284	3.25913	126.578	3.4675	113.758	3.30235	192.416	4.43084	193.643	4.56813
185.488	3.25907	126.817	3.46963	113.962	3.30461	192.759	4.43345	194.073	4.57071
185.853	3.26147	127.086	3.47204	114.119	3.30451	193.148	4.43837	194.296	4.57047
186.179	3.26129	127.31	3.47184	114.337	3.30898	193.498	4.44084	194.691	4.57571
186.574	3.26357	127.598	3.47421	114.574	3.3089	193.915	4.44334	195.046	4.57826
186.764	3.26352	127.736	3.47632	114.786	3.31117	194.069	4.4459	195.39	4.58077
187.143	3.26806	127.94	3.47625	114.938	3.31346	194.335	4.44853	195.738	4.5833
187.458	3.26796	128.225	3.47861	115.156	3.31773	194.699	4.45102	196.09	4.58832
187.857	3.27034	128.398	3.47846	115.397	3.3177	195.014	4.45334	196.438	4.59079
188.054	3.27244	128.641	3.48074	115.594	3.31993	195.384	4.4558	196.878	4.5933
188.422	3.27476	128.908	3.48067	115.756	3.32228	195.746	4.45576	197.087	4.59601
188.745	3.27462	129.137	3.48289	115.974	3.3267	196.07	4.46087	197.489	4.59851
189.133	3.27687	129.31	3.48288	116.213	3.32649	196.379	4.46324	197.844	4.59837
189.331	3.27684	129.558	3.48522	116.417	3.32878	196.799	4.46582	198.113	4.60112
189.827	3.27926	129.876	3.4873	116.574	3.32869	197.247	4.46835	198.485	4.60359
190.219	3.27906	130.016	3.48729	116.792	3.33096	197.586	4.47092	198.888	4.60619
190.571	3.28131	130.222	3.49171	117.032	3.33321	198.011	4.47323	199.236	4.60867
190.856	3.28128	130.47	3.494	117.233	3.33544	198.213	4.47579	199.511	4.61115
191.208	3.28351	130.732	3.49391	117.393	3.33766	198.609	4.47837	199.885	4.61616
191.504	3.28577	131.342	3.49836	117.615	3.33968	198.952	4.48091	200.286	4.61871
191.85	3.28794	131.695	3.49833	117.848	3.34197	199.214	4.4834	200.645	4.62133
192.15	3.29037	131.801	3.50064	118.054	3.34188	199.585	4.4882	200.903	4.62391
192.485	3.29016	131.974	3.50277	118.207	3.34416	199.974	4.49068	201.284	4.62637
192.791	3.29243	132.224	3.50509	118.429	3.34638	200.314	4.49337	201.682	4.62892
193.133	3.29477	132.434	3.50727	118.664	3.34851	200.66	4.49564	201.973	4.63141
193.426	3.29687	132.711	3.50949	118.872	3.35084	200.999	4.49818	202.199	4.63407
193.775	3.29914	132.923	3.50936	119.034	3.35293	201.339	4.49813	202.575	4.63658
194.068	3.29904	133.099	3.50936	119.244	3.35737	201.675	4.50073	202.948	4.63896
194.357	3.30129	133.307	3.51171	119.485	3.35952	202.018	4.50332	203.325	4.64162
194.561	3.30361	133.693	3.51157	119.686	3.35947	202.47	4.50577	203.648	4.64149
194.953	3.30581	133.922	3.51397	119.844	3.36181	202.831	4.5083	203.967	4.64419
195.255	3.3057	134.149	3.5184	120.071	3.36396	203.152	4.51071	204.189	4.64666
195.594	3.30801	134.375	3.51819	120.301	3.36617	203.517	4.5158	204.617	4.65167
195.89	3.30792	134.609	3.52049	120.511	3.36832	203.832	4.5181	204.94	4.65442
196.341	3.31033	134.92	3.52281	120.662	3.36827	204.203	4.52075	205.258	4.65417
196.63	3.31248	135.131	3.52488	120.88	3.37275	204.511	4.52313	205.481	4.65674
196.979	3.31468	135.374	3.52481	121.122	3.37266	204.889	4.52574	205.886	4.65932
197.275	3.31692	135.585	3.52715	121.323	3.37489	205.196	4.52807	206.227	4.66441
197.617	3.3168	135.802	3.52927	121.48	3.37486	205.565	4.53066	206.664	4.66705
197.92	3.31909	135.94	3.52923	121.703	3.37706	205.987	4.53574	206.873	4.66953
198.259	3.32124	136.148	3.52923	121.938	3.37941	206.348	4.53551	207.271	4.67202
198.565	3.3236	136.429	3.53155	122.142	3.37926	206.674	4.53803	207.63	4.67459
198.903	3.3258	136.601	3.53384	122.295	3.38167	207.035	4.54066	207.978	4.67975
199.196	3.32568	136.85	3.53364	122.521	3.38377	207.346	4.54321	208.325	4.68221
199.647	3.32791	137.163	3.53597	122.757	3.38596	207.612	4.5455	208.681	4.6848
199.959	3.33012	137.268	3.53812	122.96	3.38821	207.92	4.54811	209.025	4.68723
200.288	3.33253	137.446	3.53805	123.122	3.3903	208.246	4.55067	209.298	4.68971
200.528	3.33474	137.691	3.54032	123.34	3.39263	208.452	4.55301	209.671	4.69477
200.871	3.33456	137.939	3.54258	123.573	3.39478	208.788	4.55545	210.069	4.69743
201.364	3.33683	138.185	3.54479	123.781	3.39697	209.247	4.558	210.427	4.69986
201.762	3.33901	138.391	3.54468	123.936	3.39685	209.657	4.56301	210.69	4.69982
202.061	3.339	138.599	3.54696	124.159	3.40139	209.972	4.56562	211.07	4.70509
202.253	3.3414	138.746	3.54925	124.391	3.40125	210.339	4.56792	211.482	4.71019
202.654	3.34122	138.931	3.55145	124.597	3.40346	210.65	4.57059	211.819	4.71253
202.953	3.34359	139.16	3.5513	124.759	3.40573	211.133	4.57296	212.178	4.71512
203.288	3.34576	139.446	3.55364	124.973	3.40792	211.439	4.57553	212.522	4.71767
203.591	3.34798	139.686	3.55581	125.21	3.40784	211.813	4.57791	212.867	4.72011
203.927	3.35024	139.934	3.55571	125.416	3.41025	212.121	4.5829	213.226	4.72271
204.226	3.35249	140.145	3.55803	125.573	3.41236	212.485	4.58557	213.488	4.72265
204.575	3.3547	140.395	3.56017	125.795	3.41458	212.81	4.58792	213.875	4.7253
204.868	3.35454	140.603	3.56254	126.026	3.41669	213.171	4.59306	214.266	4.72794
205.22	3.35454	140.844	3.56233	126.236	3.41664	213.486	4.59545	214.618	4.73049
205.509	3.35684	141.059	3.56687	126.391	3.41902	213.861	4.59795	214.887	4.73294
205.806	3.35905	141.265	3.56675	126.61	3.41883	214.172	4.60046	215.259	4.73793
206.108	3.35898	141.475	3.57121	126.851	3.42103	214.438	4.60303	215.672	4.74044
206.496	3.36359	141.759	3.57116	127.048	3.42337	214.749	4.60549	216.016	4.74309
206.799	3.3658	141.969	3.57339	127.205	3.4256	215.114	4.60784	216.368	4.74813
207.137	3.36801	142.217	3.5756	127.428	3.42773	215.433	4.61287	216.719	4.7531
207.437	3.36786	142.425	3.57799	127.665	3.42763	215.796	4.61526	217.067	4.75571
207.924	3.37011	142.705	3.57778	127.871	3.42999	216.357	4.61784	217.416	4.75817
208.121	3.37008	142.951	3.58002	128.028	3.43206	216.686	4.62046	217.685	4.75816
208.47	3.3723	143.159	3.58224	128.246	3.43422	217.116	4.62287	218.058	4.76069
208.812	3.37472	143.302	3.58451	128.481	3.4365	217.319	4.62775	218.463	4.76335
209.161	3.37452	143.498	3.58662	128.685	3.43863	217.718	4.6302	218.818	4.76577
209.648	3.37674	143.685	3.58661	128.843	3.43862	218.058	4.63276	219.084	4.76843
209.845	3.37909	143.914	3.58903	129.069	3.44313	218.393	4.63539	219.464	4.77346
210.224	3.37896	144.146	3.58882	129.302	3.44523	218.736	4.63786	219.858	4.77595
210.539	3.38135	144.371	3.59119	129.508	3.44522	219.006	4.64018	220.213	4.78117
210.865	3.3835	144.565	3.59103	129.661	3.44757	219.363	4.64288	220.482	4.78376
211.184	3.3834	144.74	3.59337	129.883	3.4497	219.892	4.64527	220.856	4.78614
211.503	3.38796	144.986	3.59545	130.118	3.44962	220.207	4.64771	221.268	4.79128
211.826	3.38784	145.194	3.59769	130.322	3.45193	220.578	4.65274	221.605	4.79644
212.141	3.39006	145.476	3.59991	130.487	3.45412	220.89	4.65765	221.882	4.7962
212.463	3.39006	145.687	3.60213	130.698	3.45641	221.261	4.66015	222.255	4.80136
212.786	3.39242	145.895	3.6044	130.939	3.45858	221.988	4.66512	222.66	4.80383
213.109	3.39456	146.031	3.6065	131.144	3.46068	222.206	4.67272	223.012	4.80644
213.434	3.39672	146.316	3.60875	131.298	3.46294	222.626	4.6752	223.281	4.809
213.747	3.39912	146.527	3.60868	131.52	3.46501	222.931	4.67767	223.661	4.81154
214.066	3.39894	146.733	3.61102	131.755	3.4673	223.305	4.67755	224.055	4.81405
214.487	3.40137	146.947	3.61089	131.958	3.4672	223.62	4.68025	224.404	4.81396
214.829	3.40347	147.221	3.61325	132.12	3.46946	223.987	4.68004	224.679	4.81653
215.131	3.40338	147.436	3.6131	132.334	3.47173	224.303	4.68271	225.053	4.81903
215.474	3.4057	147.649	3.61753	132.578	3.4739	224.667	4.68507	225.458	4.82178
215.773	3.4056	147.86	3.61978	132.777	3.4738	224.988	4.69016	225.806	4.82424
216.214	3.40801	148.145	3.62205	132.935	3.47611	225.353	4.69511	226.079	4.82672
216.51	3.41228	148.349	3.62428	133.157	3.476	225.664	4.69764	226.452	4.82918
216.859	3.41458	148.561	3.62656	133.388	3.4782	226.035	4.70262	226.853	4.83178
217.149	3.41692	148.702	3.62634	133.596	3.4782	226.347	4.70747	227.208	4.83441
217.503	3.4167	148.966	3.62858	133.753	3.48047	226.666	4.71245	227.478	4.83702
217.912	3.41908	149.265	3.63097	133.975	3.48259	226.974	4.71512	227.85	4.84196
218.234	3.41892	149.469	3.63075	134.211	3.48479	227.397	4.72246	228.256	4.84454
218.484	3.41892	149.679	3.63527	134.41	3.48479	227.72	4.73242	228.604	4.84716
218.826	3.42114	149.962	3.63742	134.571	3.48709	228.077	4.73748	229.034	4.84963
219.201	3.42345	150.173	3.63738	134.794	3.48927	228.402	4.74237	229.25	4.85213
219.52	3.42336	150.592	3.63971	135.025	3.48919	228.965	4.74736	229.647	4.85725
219.911	3.42559	150.731	3.64181	135.232	3.49152	229.316	4.74982	230.003	4.85965
220.115	3.42783	151.019	3.64409	135.39	3.49372	229.655	4.75238	230.434	4.85961
220.477	3.43021	151.19	3.64642	135.608	3.49588	229.994	4.75231	230.642	4.86225
220.81	3.43002	151.433	3.64856	135.847	3.49802	230.337	4.755	231.058	4.86479
221.122	3.43234	151.784	3.65073	136.047	3.49798	230.754	4.75742	231.398	4.86988
221.441	3.43464	151.994	3.653	136.208	3.50034	230.964	4.7573	231.667	4.87245
221.767	3.43446	152.21	3.65521	136.426	3.50238	231.363	4.75979	232.047	4.8776
222.083	3.43678	152.35	3.65503	136.664	3.50473	231.695	4.7623	232.446	4.88004
222.333	3.43668	152.609	3.65725	136.869	3.50685	232.126	4.76228	232.804	4.8799
222.675	3.43909	152.839	3.6595	137.023	3.50898	232.434	4.76501	233.067	4.88247
223.04	3.44128	153.009	3.65945	137.245	3.51341	232.858	4.76477	233.447	4.88498
223.369	3.44338	153.258	3.66165	137.482	3.51337	233.173	4.76727	233.848	4.88759
223.609	3.44334	153.571	3.66392	137.684	3.51573	233.537	4.76994	234.196	4.89021
223.958	3.44791	153.716	3.66386	137.845	3.51783	233.856	4.77248	234.465	4.89276
224.33	3.44778	154.064	3.66619	138.064	3.52018	234.535	4.77225	234.846	4.89512
224.646	3.45015	154.274	3.66843	138.303	3.52238	234.902	4.77731	235.244	4.89769
225.043	3.45242	154.525	3.67065	138.502	3.52453	235.217	4.77993	235.595	4.9003
225.234	3.45454	154.728	3.67272	138.659	3.52437	235.592	4.78231	235.947	4.90534
225.609	3.45684	154.936	3.67494	138.886	3.52657	235.896	4.78222	236.298	4.90784
225.935	3.45897	155.084	3.67724	139.117	3.52878	236.271	4.78731	236.646	4.91049
226.327	3.45888	155.292	3.67941	139.325	3.52876	236.589	4.7872	236.995	4.91034
226.53	3.46112	155.575	3.67931	139.482	3.52876	236.946	4.79226	237.428	4.91293
226.892	3.4611	155.75	3.68386	139.7	3.53096	237.269	4.79219	237.636	4.91547
227.211	3.4611	155.998	3.68604	139.935	3.5333	237.632	4.79479	238.042	4.91541
227.616	3.46335	156.258	3.6883	140.139	3.53549	238.056	4.79468	238.397	4.92059
227.807	3.4657	156.485	3.69036	140.296	3.53765	238.417	4.79728	238.656	4.92303
228.179	3.46792	156.658	3.69258	140.519	3.53995	238.732	4.79974	239.043	4.92828
228.495	3.46776	156.905	3.69482	140.752	3.53976	239.058	4.80223	239.441	4.93064
228.741	3.47005	157.167	3.69476	140.959	3.54199	239.261	4.80737	239.788	4.93331
229.09	3.4724	157.399	3.69717	141.119	3.54196	239.676	4.80987	240.22	4.93594
229.459	3.4722	157.623	3.70142	141.333	3.54427	239.992	4.8123	240.435	4.93838
229.784	3.47464	157.853	3.70138	141.572	3.54416	240.304	4.81724	240.843	4.9408
230.031	3.47672	158.082	3.70375	141.776	3.54655	240.514	4.81711	241.184	4.94345
230.366	3.47664	158.308	3.70586	141.933	3.54872	240.913	4.82233	241.453	4.94331
230.748	3.47898	158.486	3.7058	142.156	3.55076	241.361	4.82465	241.833	4.9485
231.06	3.47886	158.73	3.71024	142.389	3.55316	241.728	4.82714	242.235	4.95096
231.307	3.47886	158.989	3.71021	142.596	3.55295	242.037	4.83214	242.59	4.95092
231.655	3.48108	159.225	3.71245	142.751	3.55295	242.414	4.83206	243.01	4.95616
232.021	3.48335	159.394	3.71242	142.974	3.55295	242.723	4.83462	243.24	4.95854
232.347	3.4833	159.712	3.71467	143.209	3.55525	243.195	4.83966	243.642	4.9636
232.59	3.48568	159.993	3.71694	143.409	3.55749	243.514	4.84212	243.982	4.9636
232.932	3.48552	160.198	3.71926	143.57	3.55975	243.877	4.84203	244.417	4.96631
233.308	3.49011	160.413	3.71904	143.788	3.56174	244.192	4.8472	244.632	4.96882
233.62	3.48996	160.549	3.72353	144.027	3.56174	244.504	4.84965	245.03	4.97121
233.874	3.48996	160.902	3.72572	144.233	3.56415	244.819	4.85209	245.389	4.97378
234.228	3.49229	161.112	3.72566	144.389	3.56394	245.243	4.8547	245.658	4.97375
234.587	3.49441	161.321	3.728	144.606	3.56635	245.55	4.85959	246.024	4.97644
234.909	3.4944	161.466	3.73021	144.842	3.56835	245.929	4.86215	246.432	4.97891
235.301	3.4944	161.728	3.73233	145.048	3.56834	246.241	4.86196	246.784	4.98158
235.597	3.49677	161.952	3.73228	145.207	3.5706	246.605	4.86464	247.056	4.98399
235.995	3.49662	162.13	3.73673	145.429	3.57054	246.926	4.86705	247.429	4.98896
236.295	3.49901	162.373	3.7367	145.662	3.5728	247.29	4.87199	247.828	4.99151
236.634	3.50121	162.691	3.7367	145.868	3.575	247.602	4.87453	248.186	4.99417
236.929	3.50106	162.799	3.73892	146.021	3.57722	247.973	4.87946	248.448	4.99662
237.278	3.50341	163.042	3.7389	146.244	3.57951	248.282	4.88462	248.829	4.99936
237.525	3.50562	163.325	3.7413	146.479	3.58166	248.659	4.88954	249.23	5.00183
237.739	3.5055	163.547	3.74334	146.684	3.58153	248.967	4.89439	249.578	5.00426
238.064	3.50777	163.781	3.74573	146.848	3.58379	249.335	4.89953	249.855	5.00694
238.436	3.50772	163.954	3.74785	147.062	3.58373	249.657	4.90455	250.221	5.01198
238.755	3.51008	164.197	3.75	147.301	3.58606	250.018	4.90693	250.633	5.01179
239.005	3.50994	164.464	3.75236	147.503	3.58593	250.339	4.90938	250.977	5.01709
239.347	3.51216	164.691	3.75443	147.658	3.58831	250.696	4.91189	251.239	5.01959
239.722	3.51459	164.861	3.75435	147.88	3.59033	251.015	4.91453	251.626	5.02198
240.035	3.51438	165.114	3.75667	148.116	3.59033	251.382	4.9143	252.025	5.02449
240.486	3.51665	165.427	3.75891	148.325	3.59269	251.697	4.9143	252.377	5.02967
240.782	3.51883	165.533	3.76098	148.477	3.59477	252.072	4.9143	252.652	5.03215
241.12	3.52123	165.706	3.76335	148.695	3.59472	252.377	4.9143	253.018	5.03467
241.423	3.52104	166.021	3.76318	148.934	3.59693	252.741	4.91689	253.427	5.03732
241.759	3.52331	166.286	3.76548	149.137	3.59929	253.07	4.91679	253.772	5.03973
242.058	3.52326	166.51	3.76774	149.295	3.59912	253.43	4.9194	254.119	5.04751
242.407	3.52553	166.741	3.76988	149.517	3.60142	253.742	4.91928	254.478	5.05004
242.7	3.52777	166.971	3.77205	149.757	3.60132	254.061	4.91928	254.819	5.05252
243.052	3.53011	167.193	3.77442	149.956	3.60363	254.264	4.91438	255.174	5.05494
243.338	3.52992	167.422	3.77422	150.113	3.60352	254.694	4.90682	255.526	5.05744
243.686	3.53234	167.738	3.7765	150.336	3.60591	255.006	4.89941	255.87	5.06023
243.989	3.53214	167.951	3.77866	150.571	3.60572	255.314	4.89454	256.226	5.06264
244.328	3.53452	168.194	3.77863	150.775	3.60794	255.53	4.88959	256.57	5.06514
244.628	3.53662	168.407	3.78094	150.936	3.61011	255.916	4.88709	256.849	5.06779
244.969	3.53658	168.617	3.78084	151.15	3.61246	256.259	4.89191	257.215	5.07015
245.262	3.53898	168.757	3.78317	151.387	3.61231	256.686	4.89689	257.614	5.07276
245.614	3.5388	168.964	3.78527	151.595	3.61471	256.903	4.89944	257.976	5.0752
245.897	3.5411	169.249	3.78767	151.754	3.61451	257.291	4.90693	258.399	5.07779
246.256	3.54102	169.422	3.79196	151.972	3.61671	257.628	4.91201	258.615	5.08047
246.549	3.54328	169.669	3.79424	152.206	3.61892	257.883	4.91449	259.019	5.08297
246.89	3.54566	169.934	3.79408	152.413	3.61891	258.472	4.91693	259.368	5.08556
247.193	3.54777	170.159	3.79638	152.573	3.62126	258.884	4.91946	259.723	5.08788
247.535	3.54768	170.333	3.79629	152.787	3.62351	259.206	4.92187	260.067	5.09303
247.831	3.55219	170.577	3.79851	153.024	3.6257	259.462	4.92441	260.416	5.09295
248.177	3.55213	170.848	3.7985	153.228	3.6255	259.78	4.92679	260.767	5.09567
248.473	3.55213	171.136	3.80076	153.383	3.6279	260.152	4.93175	261.197	5.09819
248.822	3.55439	171.349	3.80293	153.61	3.6299	260.463	4.93437	261.412	5.1032
249.111	3.55435	171.493	3.80518	153.842	3.6299	260.774	4.93939	261.818	5.10572
249.457	3.55658	171.753	3.80738	154.048	3.63227	260.992	4.94178	262.163	5.1084
249.759	3.55657	171.985	3.80733	154.205	3.6321	261.38	4.94687	262.432	5.11076
250.095	3.55889	172.368	3.80956	154.424	3.63437	261.828	4.94931	262.804	5.11334
250.401	3.56101	172.579	3.81178	154.663	3.63652	262.14	4.95668	263.209	5.11588
250.743	3.56337	172.822	3.81397	154.862	3.6388	262.35	4.96171	263.561	5.11844
251.036	3.56323	173.032	3.8163	155.02	3.6387	262.749	4.9693	263.83	5.12096
251.384	3.56546	173.213	3.81849	155.242	3.64101	263.082	4.97425	264.217	5.12363
251.776	3.56545	173.488	3.81836	155.523	3.64318	263.351	4.9767	264.605	5.12864
252.079	3.56545	173.736	3.8207	155.591	3.64547	263.715	4.98409	264.96	5.13361
252.269	3.5677	173.947	3.82297	156.092	3.6477	264.114	4.9893	265.237	5.13614
252.661	3.57001	174.155	3.82278	156.375	3.65191	264.454	4.99405	265.602	5.14136
252.96	3.56989	174.298	3.82501	156.562	3.65189	264.709	4.99919	266.011	5.1437
253.348	3.5723	174.492	3.82728	156.758	3.65189	265.08	5.00415	266.36	5.14634
253.553	3.57439	174.681	3.82961	156.879	3.65427	265.48	5.00667	266.629	5.14883
253.951	3.57433	174.908	3.8294	157.114	3.65409	265.812	5.00922	267.009	5.15386
254.24	3.57672	175.137	3.83178	157.322	3.65645	266.081	5.0116	267.403	5.15647
254.546	3.5788	175.404	3.834	157.475	3.65863	266.453	5.0165	267.758	5.159
254.835	3.57877	175.701	3.83607	157.698	3.65848	266.971	5.019	268.185	5.16158
255.185	3.58338	175.909	3.83843	157.979	3.66075	267.283	5.02407	268.4	5.16654
255.381	3.58321	176.049	3.83823	158.075	3.66308	267.653	5.02644	268.809	5.1691
255.694	3.58545	176.314	3.84059	158.233	3.66527	267.968	5.02908	269.153	5.17164
256.013	3.58782	176.538	3.84277	158.453	3.66508	268.332	5.03153	269.426	5.17158
256.51	3.59003	176.821	3.84485	158.671	3.6674	268.763	5.03645	269.799	5.17683
256.806	3.5921	176.961	3.84485	158.895	3.66728	269.123	5.04403	270.208	5.17931
257.155	3.5945	177.226	3.84939	159.081	3.66728	269.435	5.04647	270.557	5.18176
257.448	3.5966	177.452	3.85163	159.267	3.6695	269.81	5.05146	270.818	5.18173
257.796	3.59653	177.625	3.85147	159.397	3.66948	270.118	5.05395	271.198	5.18445
258.309	3.59653	177.728	3.85147	159.647	3.67172	270.488	5.05651	271.604	5.18954
258.638	3.59878	178.257	3.85595	159.836	3.67167	270.8	5.05888	271.948	5.19195
258.954	3.59875	178.467	3.85588	160.027	3.67396	271.171	5.06395	272.224	5.19454
259.273	3.60117	178.711	3.85821	160.153	3.67387	271.49	5.06382	272.597	5.19952
259.533	3.60333	178.926	3.86032	160.39	3.67614	271.745	5.0665	273.003	5.2047
259.961	3.60559	179.208	3.8603	160.654	3.67834	272.06	5.06899	273.354	5.20721
260.365	3.60541	179.417	3.86269	160.845	3.67827	272.431	5.07139	273.616	5.20972
260.658	3.60775	179.627	3.86485	160.971	3.68064	272.743	5.07129	274.003	5.21228
260.948	3.60993	179.768	3.867	161.204	3.68279	273.113	5.07388	274.398	5.21478
261.152	3.61211	180.046	3.86917	161.41	3.68506	273.429	5.07644	274.742	5.21748
261.74	3.61443	180.334	3.86913	161.659	3.68714	273.793	5.07628	275.18	5.21991
262.04	3.61667	180.5	3.87144	161.785	3.68706	274.108	5.07883	275.395	5.22242
262.379	3.61885	180.712	3.87358	162.025	3.68945	274.42	5.08133	275.8	5.22502
262.685	3.62101	180.958	3.87583	162.23	3.6915	274.629	5.08126	276.145	5.22996
263.02	3.62095	181.168	3.87575	162.385	3.69383	275.022	5.07883	276.421	5.23252
263.313	3.62095	181.451	3.87799	162.604	3.69366	275.369	5.07877	276.802	5.23765
263.668	3.62317	181.657	3.87795	162.841	3.69599	275.799	5.07877	277.192	5.24008
263.961	3.62549	181.94	3.88023	163.049	3.69827	276.002	5.07651	277.555	5.24273
264.307	3.62768	182.148	3.88241	163.204	3.70031	276.39	5.07628	277.82	5.24521
264.602	3.62985	182.359	3.88468	163.423	3.70026	276.737	5.07894	278.186	5.24791
264.945	3.63218	182.536	3.88458	163.662	3.70026	277.07	5.07877	278.598	5.25043
265.248	3.63205	182.782	3.8869	163.861	3.70026	277.416	5.08143	278.947	5.25533
265.583	3.63438	182.957	3.88678	164.023	3.70249	277.755	5.08126	279.212	5.25798
265.879	3.63427	183.184	3.88919	164.241	3.70245	278.095	5.08382	279.592	5.26044
266.185	3.6366	183.411	3.89131	164.48	3.70467	278.361	5.08375	279.99	5.263
266.475	3.63884	183.764	3.89344	164.742	3.70465	278.725	5.08375	280.349	5.26563
266.873	3.63871	183.97	3.89579	164.933	3.70698	279.124	5.08375	280.611	5.26815
267.165	3.64113	184.148	3.89801	165.064	3.70914	279.464	5.08375	280.984	5.27059
267.461	3.6432	184.363	3.90012	165.294	3.71142	279.8	5.08644	281.396	5.27315
267.658	3.64315	184.606	3.90234	165.497	3.71125	280.147	5.08882	281.741	5.27573
268.149	3.64557	184.819	3.90464	165.659	3.71352	280.612	5.09138	282.01	5.28086
268.455	3.64537	185.029	3.90444	165.882	3.71584	280.934	5.09636	282.383	5.28064
268.698	3.64776	185.235	3.90893	166.115	3.71565	281.246	5.09882	282.788	5.28586
268.988	3.64996	185.518	3.90886	166.316	3.71565	281.456	5.10387	283.144	5.28831
269.337	3.65206	185.728	3.91111	166.469	3.71785	281.851	5.10629	283.567	5.29083
269.63	3.65203	186.045	3.91329	166.696	3.71785	282.187	5.11126	283.797	5.29348
269.929	3.65441	186.253	3.91549	166.931	3.72021	282.611	5.11372	284.191	5.29854
270.126	3.65425	186.495	3.91778	167.137	3.72004	282.835	5.1188	284.536	5.30359
270.498	3.65883	186.711	3.91996	167.3	3.72237	283.21	5.12631	284.815	5.30609
270.813	3.65869	186.884	3.92227	167.51	3.7246	283.556	5.1288	285.181	5.30854
271.06	3.66096	187.097	3.9221	167.752	3.72685	283.899	5.13131	285.586	5.31131
271.403	3.66323	187.342	3.92449	167.953	3.72664	284.235	5.13373	285.938	5.3138
271.784	3.66313	187.548	3.92652	168.11	3.72884	284.585	5.13623	286.207	5.31619
272.097	3.66556	187.761	3.92893	168.333	3.73112	284.918	5.14375	286.588	5.32142
272.344	3.66535	187.904	3.9311	168.566	3.73104	285.341	5.14607	286.982	5.32394
272.692	3.66778	188.128	3.93326	168.837	3.73329	285.649	5.14861	287.337	5.32892
273.054	3.66757	188.322	3.93313	169.053	3.73324	286.069	5.15105	287.606	5.33137
273.38	3.66757	188.498	3.93546	169.246	3.73549	286.399	5.15368	287.98	5.33391
273.633	3.67211	188.743	3.93534	169.466	3.73543	286.707	5.15606	288.388	5.33657
273.975	3.67201	188.989	3.93534	169.649	3.73995	286.91	5.16112	288.733	5.34165
274.347	3.67439	189.232	3.93776	169.844	3.73983	287.308	5.16351	289.163	5.34417
274.662	3.67658	189.445	3.93984	169.965	3.74213	287.648	5.16851	289.385	5.34662
274.903	3.67645	189.655	3.93976	170.203	3.74423	288.071	5.17109	289.78	5.34914
275.258	3.67867	189.791	3.93976	170.412	3.74423	288.275	5.17607	290.138	5.35173
275.62	3.68101	190.074	3.94198	170.565	3.74644	288.674	5.17846	290.404	5.35425
275.946	3.68089	190.287	3.94429	170.792	3.74643	289.014	5.18094	290.777	5.3594
276.337	3.68089	190.6	3.94654	171.023	3.74882	289.276	5.18599	291.183	5.36195
276.534	3.68089	190.813	3.94867	171.223	3.74863	289.647	5.19102	291.526	5.36442
276.91	3.68332	191.058	3.95091	171.384	3.74863	290.039	5.19343	291.885	5.36707
277.232	3.68548	191.267	3.95079	171.603	3.74863	290.378	5.19598	292.23	5.36947
277.476	3.68756	191.509	3.9554	171.888	3.74863	290.725	5.1984	292.574	5.37203
277.817	3.68755	191.76	3.95762	171.985	3.75101	291.061	5.20339	292.933	5.3745
278.189	3.692	191.9	3.95741	172.14	3.75082	291.408	5.20602	293.195	5.37724
278.511	3.69199	192.075	3.95965	172.358	3.75322	291.747	5.2086	293.575	5.37956
278.758	3.69421	192.316	3.96192	172.58	3.75525	291.999	5.21089	293.977	5.38222
279.205	3.69649	192.602	3.96411	172.862	3.75756	292.377	5.21085	294.325	5.38481
279.59	3.69643	192.721	3.96627	173.067	3.75742	292.762	5.21584	294.601	5.38729
279.89	3.69871	192.913	3.96624	173.271	3.76185	293.109	5.21834	294.967	5.38984
280.192	3.69865	193.144	3.96853	173.476	3.76182	293.385	5.22095	295.372	5.3949
280.383	3.7009	193.369	3.9707	173.684	3.76411	293.735	5.22348	295.727	5.39745
280.979	3.70087	193.687	3.97066	173.835	3.76402	294.131	5.22851	296.075	5.40006
281.269	3.70318	193.827	3.97293	174.058	3.76637	294.471	5.23082	296.427	5.40244
281.568	3.70534	194.038	3.97525	174.295	3.76856	294.73	5.23345	296.771	5.40763
281.772	3.70531	194.286	3.97729	174.501	3.76841	295.108	5.23328	297.126	5.41015
282.157	3.70531	194.594	3.97949	174.658	3.77064	295.493	5.23597	297.399	5.41269
282.459	3.70774	194.702	3.97948	174.876	3.77061	295.843	5.23832	297.772	5.4178
282.802	3.70992	194.882	3.98173	175.118	3.77061	296.179	5.24082	298.174	5.42017
283.091	3.70975	195.123	3.98169	175.315	3.77284	296.519	5.24331	298.525	5.42283
283.446	3.71203	195.371	3.98411	175.472	3.77281	296.868	5.24836	298.784	5.42268
283.735	3.71197	195.616	3.9839	175.695	3.77522	297.197	5.25073	299.171	5.42789
284.282	3.71423	195.857	3.98627	175.93	3.77729	297.628	5.25324	299.569	5.43289
284.601	3.71876	196.109	3.98611	176.133	3.77721	297.831	5.25321	299.921	5.43541
284.927	3.71863	196.367	3.98838	176.29	3.77959	298.223	5.25821	300.189	5.43813
285.174	3.7209	196.599	3.99067	176.513	3.77941	298.569	5.26092	300.563	5.43789
285.509	3.72085	196.769	3.99284	176.75	3.77941	298.902	5.26324	300.98	5.44044
285.884	3.72317	197.013	3.99494	176.952	3.78165	299.249	5.26576	301.32	5.44299
286.2	3.7255	197.284	3.99944	177.113	3.78395	299.588	5.27076	301.581	5.44559
286.45	3.72529	197.506	3.99935	177.331	3.78608	299.928	5.27331	301.969	5.45072
286.799	3.72751	197.686	4.00168	177.565	3.7883	300.197	5.27572	302.367	5.45327
287.163	3.72991	197.929	4.00156	177.775	3.79044	300.568	5.27822	302.722	5.45311
287.496	3.72973	198.282	4.00382	178.114	3.7904	300.954	5.28312	303.067	5.45583
287.878	3.73209	198.49	4.00614	178.307	3.79264	301.297	5.28582	303.418	5.46096
288.075	3.73427	198.696	4.00829	178.526	3.7926	301.556	5.28818	303.77	5.46328
288.453	3.73647	198.839	4.0106	178.719	3.79499	301.926	5.29329	304.111	5.4658
288.762	3.73639	199.068	4.01279	178.906	3.79711	302.319	5.29581	304.386	5.46839
289.216	3.73873	199.295	4.01259	179.027	3.79926	302.659	5.29823	304.767	5.47103
289.506	3.73861	199.526	4.01492	179.201	3.79919	303.075	5.30061	305.165	5.4734
289.855	3.74083	199.753	4.0148	179.375	3.79919	303.285	5.30324	305.517	5.47613
290.151	3.74326	200.015	4.01711	179.577	3.80157	303.688	5.30559	305.778	5.47856
290.493	3.74305	200.246	4.02157	179.787	3.80139	304.03	5.31076	306.159	5.47848
291.016	3.74549	200.555	4.02363	180.162	3.80374	304.496	5.3131	306.561	5.48359
291.329	3.74989	200.771	4.02593	180.356	3.80595	304.811	5.3157	306.902	5.4861
291.581	3.74971	201.014	4.02816	180.538	3.80818	305.175	5.31824	307.192	5.48879
291.931	3.75423	201.226	4.0303	180.664	3.81033	305.501	5.32316	307.551	5.49131
292.296	3.75645	201.437	4.03025	180.918	3.81256	305.858	5.32549	307.963	5.49394
292.618	3.75637	201.573	4.0326	181.166	3.81239	306.176	5.3282	308.315	5.49647
293.016	3.75876	201.769	4.03471	181.361	3.81471	306.548	5.33062	308.577	5.50154
293.213	3.76086	201.963	4.03707	181.482	3.81689	306.957	5.33305	308.964	5.50661
293.575	3.76081	202.188	4.03687	181.732	3.81678	307.283	5.33567	309.359	5.50914
293.898	3.76322	202.419	4.03928	181.925	3.81905	307.485	5.34057	309.71	5.51161
294.154	3.76303	202.684	4.04129	182.112	3.82132	308.014	5.34296	309.983	5.51407
294.484	3.76527	202.906	4.04128	182.238	3.82352	308.381	5.34564	310.356	5.51398
294.861	3.76525	203.088	4.04368	182.477	3.82575	308.746	5.35049	310.758	5.51667
295.187	3.76761	203.326	4.04586	182.676	3.82794	309.145	5.35311	311.105	5.51919
295.5	3.76747	203.593	4.0457	182.838	3.83003	309.477	5.35555	311.375	5.52172
295.822	3.77205	203.82	4.04806	183.06	3.82997	309.954	5.35805	311.762	5.52418
296.138	3.77191	204.045	4.05011	183.289	3.83235	310.262	5.36057	312.16	5.52667
296.467	3.77414	204.276	4.05238	183.501	3.83217	310.64	5.36545	312.505	5.52931
296.707	3.77413	204.501	4.05471	183.657	3.83458	310.955	5.36808	312.931	5.5292
297.056	3.77413	204.732	4.05453	183.875	3.83437	311.322	5.37286	313.146	5.53194
297.431	3.77646	205.046	4.05678	184.156	3.83661	311.641	5.37537	313.563	5.53445
297.743	3.77877	205.256	4.05894	184.253	3.83657	312.002	5.38294	313.904	5.53428
297.99	3.78093	205.504	4.0612	184.41	3.83887	312.316	5.38529	314.173	5.53697
298.339	3.78301	205.709	4.06115	184.63	3.841	312.684	5.38785	314.553	5.5395
298.707	3.78526	205.932	4.06343	184.851	3.84321	312.995	5.39049	314.948	5.53935
299.033	3.78523	206.133	4.06336	185.073	3.84542	313.37	5.39292	315.302	5.54443
299.273	3.78523	206.414	4.06557	185.258	3.84771	313.682	5.39792	315.73	5.54699
299.622	3.78523	206.627	4.06785	185.445	3.84983	314.046	5.40024	315.952	5.54965
299.997	3.78757	206.869	4.06777	185.642	3.84976	314.365	5.40531	316.35	5.54949
300.309	3.78978	207.082	4.07014	185.883	3.85199	314.728	5.40523	316.702	5.5522
300.708	3.79197	207.328	4.07229	186.112	3.85436	315.208	5.40773	316.971	5.55473
300.905	3.79189	207.541	4.07456	186.334	3.85644	315.565	5.41274	317.343	5.5597
301.27	3.79411	207.747	4.07678	186.567	3.85636	315.967	5.41541	317.749	5.5622
301.596	3.79637	207.952	4.07892	186.771	3.86096	316.307	5.41784	318.097	5.56493
301.915	3.79633	208.242	4.07881	186.922	3.86075	316.566	5.42039	318.449	5.56727
302.237	3.79868	208.605	4.08115	187.149	3.86308	316.937	5.42284	318.8	5.56985
302.553	3.8009	208.836	4.08548	187.383	3.86529	317.329	5.42768	319.149	5.57251
302.876	3.8031	209.063	4.08782	187.587	3.86753	317.672	5.43028	319.496	5.57746
303.128	3.80299	209.288	4.08763	187.749	3.86735	317.931	5.43284	319.769	5.5826
303.464	3.80539	209.468	4.08988	187.958	3.86964	318.295	5.43524	320.142	5.58511
304.059	3.80765	209.711	4.09213	188.284	3.87186	318.771	5.43513	320.551	5.58777
304.352	3.8097	210.029	4.09445	188.471	3.87397	318.929	5.43779	320.899	5.59284
304.655	3.80965	210.132	4.09426	188.659	3.87627	319.191	5.4403	321.16	5.59521
304.853	3.81202	210.305	4.09647	188.787	3.87839	319.562	5.44281	321.548	5.59774
305.238	3.81429	210.555	4.09646	188.97	3.88058	319.923	5.44513	321.942	5.60039
305.646	3.8164	210.764	4.09646	189.291	3.88054	320.294	5.44769	322.291	5.60546
305.932	3.81631	211.041	4.10092	189.474	3.88293	320.662	5.45267	322.724	5.60803
306.129	3.81855	211.252	4.10088	189.6	3.88504	321.025	5.45508	322.94	5.60783
306.534	3.82095	211.46	4.10329	189.889	3.88721	321.425	5.45758	323.349	5.61048
306.816	3.82312	211.671	4.10308	189.977	3.88714	321.765	5.45756	323.693	5.61296
307.115	3.82297	211.954	4.10545	190.135	3.88948	322.241	5.46026	323.959	5.61547
307.32	3.82537	212.167	4.1075	190.36	3.88934	322.548	5.46527	324.339	5.61814
307.688	3.82754	212.377	4.10979	190.577	3.89162	322.923	5.47011	324.741	5.62061
308.007	3.82741	212.515	4.11194	190.798	3.89378	323.238	5.47271	325.096	5.62051
308.254	3.82968	212.707	4.11191	190.985	3.89373	323.546	5.47519	325.357	5.62327
308.596	3.82963	212.899	4.11412	191.174	3.89595	323.756	5.475	325.737	5.62558
308.974	3.83187	213.13	4.11412	191.304	3.89593	324.148	5.47767	326.143	5.62818
309.284	3.83185	213.354	4.11648	191.476	3.89816	324.495	5.48008	326.488	5.63084
309.537	3.83419	213.621	4.1187	191.644	3.89813	324.841	5.48506	326.757	5.63066
309.88	3.83642	213.848	4.12087	191.851	3.90047	325.173	5.48754	327.137	5.63593
310.251	3.8363	214.023	4.12315	192.114	3.90033	325.52	5.49007	327.531	5.63827
310.574	3.83852	214.271	4.1253	192.37	3.90269	325.857	5.49507	327.893	5.63826
310.959	3.83852	214.533	4.12516	192.557	3.90253	326.116	5.49745	328.238	5.64357
311.169	3.84081	214.76	4.12755	192.752	3.90473	326.494	5.50246	328.586	5.64859
311.538	3.84074	214.982	4.12958	192.876	3.90473	326.882	5.50501	328.938	5.65111
311.952	3.84297	215.213	4.12957	193.077	3.90701	327.222	5.50742	329.282	5.65355
312.255	3.84534	215.448	4.13403	193.282	3.90921	327.487	5.5074	329.554	5.65626
312.438	3.84518	215.667	4.13634	193.491	3.91133	327.852	5.51245	329.928	5.66117
312.813	3.8474	215.848	4.13619	193.692	3.91132	328.247	5.51488	330.333	5.66109
313.136	3.8474	216.091	4.13851	193.977	3.91353	328.583	5.51754	330.688	5.66376
313.386	3.84981	216.355	4.14075	194.101	3.91352	329.059	5.52244	330.946	5.6662
313.729	3.84962	216.582	4.14289	194.304	3.91575	329.374	5.52486	331.327	5.67132
314.097	3.85201	216.755	4.14728	194.51	3.91808	329.731	5.52992	331.736	5.67396
314.419	3.85424	217.003	4.14723	194.747	3.91792	330.057	5.53241	332.08	5.6765
314.669	3.8563	217.265	4.14944	194.953	3.92022	330.372	5.53744	332.353	5.67894
315.005	3.85628	217.494	4.14943	195.11	3.92012	330.582	5.54001	332.726	5.68392
315.383	3.85856	217.676	4.15164	195.324	3.9224	330.904	5.54245	333.135	5.68656
315.702	3.86072	217.915	4.15394	195.568	3.92232	331.314	5.54738	333.482	5.68916
316.097	3.86306	218.179	4.15608	195.767	3.92469	331.661	5.55244	333.83	5.69176
316.294	3.86531	218.406	4.15606	195.924	3.92672	332	5.55724	334.186	5.69676
316.781	3.8674	218.719	4.15842	196.21	3.92904	332.336	5.55993	334.53	5.69927
317.08	3.86738	218.934	4.16047	196.46	3.93117	332.69	5.56225	334.882	5.70184
317.373	3.86979	219.175	4.16289	196.653	3.93343	332.941	5.56484	335.151	5.70685
317.571	3.8696	219.39	4.16494	196.836	3.93331	333.306	5.56727	335.517	5.71203
317.949	3.8696	219.599	4.16728	196.962	3.9357	333.708	5.56982	335.933	5.71182
318.265	3.87189	219.879	4.16709	197.201	3.93784	334.044	5.57473	336.273	5.71451
318.662	3.87182	220.157	4.1694	197.404	3.93771	334.467	5.57973	336.543	5.71712
318.867	3.87409	220.368	4.1716	197.565	3.94212	334.678	5.58489	336.938	5.72212
319.222	3.87634	220.581	4.17378	197.784	3.9421	335.07	5.58986	337.325	5.72473
319.551	3.8786	220.716	4.17608	198.017	3.94451	335.413	5.59217	337.679	5.72961
319.87	3.87848	221.142	4.17816	198.346	3.94655	335.878	5.5972	338.107	5.73225
320.186	3.88079	221.371	4.18046	198.531	3.9465	336.204	5.59973	338.314	5.73466
320.512	3.8807	221.598	4.18257	198.666	3.94875	336.558	5.6021	338.723	5.73728
320.828	3.88307	221.825	4.18254	198.915	3.9487	336.879	5.60475	339.068	5.73985
321.084	3.88519	222.049	4.18484	199.104	3.95111	337.199	5.60732	339.348	5.7423
321.518	3.88514	222.227	4.187	199.385	3.9532	337.611	5.6123	339.721	5.74737
321.916	3.88757	222.475	4.18933	199.574	3.9531	338.035	5.61475	340.123	5.74996
322.213	3.88961	222.788	4.19155	199.801	3.95544	338.342	5.6222	340.478	5.75258
322.499	3.89187	222.928	4.19371	199.981	3.95752	338.721	5.62203	340.819	5.75507
322.703	3.8918	223.191	4.19358	200.14	3.95977	339.028	5.62455	341.173	5.75761
323.295	3.89642	223.422	4.19358	200.395	3.95969	339.397	5.62723	341.522	5.76004
323.594	3.89624	223.649	4.19593	200.611	3.9621	339.718	5.6322	341.873	5.76269
323.886	3.89855	223.871	4.19803	200.804	3.96422	340.026	5.63459	342.304	5.76517
324.084	3.90087	224.056	4.20026	200.991	3.96647	340.236	5.63708	342.519	5.77031
324.483	3.90068	224.295	4.2002	201.117	3.9686	340.66	5.63949	342.92	5.77282
324.775	3.90293	224.617	4.20261	201.433	3.96849	341.077	5.64216	343.272	5.77527
325.064	3.9029	224.718	4.20477	201.618	3.96849	341.399	5.64704	343.537	5.78045
325.275	3.9052	224.893	4.20461	201.813	3.97088	341.602	5.64695	343.918	5.78552
325.637	3.90512	225.139	4.20702	201.935	3.97068	342.018	5.65203	344.323	5.78815
325.96	3.90512	225.347	4.20911	202.185	3.97301	342.34	5.65445	344.671	5.79308
326.209	3.90743	225.698	4.20903	202.441	3.9751	342.652	5.65702	344.944	5.79571
326.552	3.9097	225.875	4.21132	202.596	3.97508	342.855	5.65948	345.31	5.79827
326.923	3.9119	226.119	4.21573	202.785	3.97738	343.257	5.66203	345.722	5.80326
327.236	3.91406	226.385	4.21787	203.008	3.97953	343.593	5.66441	346.067	5.80584
327.486	3.91639	226.609	4.22025	203.192	3.98175	343.863	5.66691	346.336	5.80826
327.834	3.91865	226.891	4.22006	203.417	3.98168	344.227	5.6696	346.723	5.8082
328.203	3.92074	227.101	4.22243	203.603	3.9839	344.619	5.67447	347.11	5.81085
328.526	3.92066	227.379	4.22454	203.822	3.98626	344.965	5.6771	347.465	5.81332
328.776	3.92066	227.594	4.22676	204.017	3.98608	345.222	5.67952	347.734	5.81837
329.111	3.923	227.798	4.22894	204.202	3.98841	345.592	5.68192	348.108	5.82098
329.565	3.92288	227.938	4.23121	204.359	3.99055	345.984	5.68444	348.517	5.82606
329.71	3.92519	228.26	4.2311	204.562	3.99047	346.324	5.68933	348.861	5.82855
329.957	3.92742	228.361	4.23346	204.732	3.99282	346.754	5.68932	349.133	5.83115
330.302	3.9296	228.537	4.23331	204.94	3.99267	346.958	5.69455	349.513	5.83375
330.641	3.93196	228.789	4.23558	205.145	3.99496	347.35	5.6943	349.909	5.8362
330.996	3.93412	229.025	4.2378	205.381	3.99487	347.693	5.69698	350.264	5.83886
331.285	3.93849	229.275	4.24005	205.587	3.9972	347.952	5.69933	350.533	5.84127
331.628	3.93842	229.488	4.24222	205.742	3.99935	348.322	5.70182	350.905	5.8464
331.933	3.94064	229.697	4.24442	205.964	4.00159	348.708	5.70443	351.311	5.8488
332.269	3.94291	229.835	4.24673	206.202	4.00386	349.051	5.7069	351.659	5.85156
332.769	3.94286	230.029	4.24655	206.403	4.00366	349.478	5.70676	351.925	5.8539
332.966	3.94286	230.22	4.24879	206.657	4.00592	349.688	5.70948	352.305	5.8565
333.335	3.94508	230.449	4.25105	206.778	4.00826	350.084	5.71178	352.71	5.85916
333.654	3.9474	230.679	4.25096	207.015	4.00806	350.419	5.71424	353.061	5.86165
333.894	3.9473	230.904	4.25096	207.221	4.01034	350.763	5.71695	353.323	5.86413
334.25	3.94969	231.137	4.25332	207.471	4.01262	351.207	5.71933	353.704	5.87165
334.615	3.95182	231.343	4.25554	207.601	4.01246	351.567	5.72188	354.109	5.87426
334.934	3.95404	231.591	4.26	207.834	4.01477	351.89	5.72694	354.453	5.87692
335.191	3.9562	231.905	4.26211	208.04	4.01466	352.202	5.72929	354.73	5.87926
335.526	3.95858	232.049	4.26428	208.205	4.01688	352.412	5.73182	355.102	5.88429
336.03	3.96066	232.363	4.26421	208.415	4.01686	352.814	5.73429	355.505	5.887
336.414	3.96301	232.498	4.26661	208.652	4.01924	353.143	5.73674	355.856	5.88961
336.763	3.96509	232.821	4.26882	208.858	4.01905	353.405	5.73921	356.122	5.89195
337.055	3.96734	232.921	4.26862	209.06	4.02144	353.776	5.74178	356.516	5.89706
337.398	3.96728	233.097	4.27097	209.267	4.02125	354.169	5.74437	356.904	5.89973
337.75	3.96728	233.342	4.27303	209.548	4.02349	354.515	5.74414	357.251	5.90474
338.092	3.96964	233.555	4.27303	209.739	4.02345	354.777	5.74667	357.527	5.90734
338.467	3.97177	233.834	4.2775	209.926	4.02567	355.142	5.75166	357.893	5.90976
338.783	3.97415	234.048	4.27985	210.052	4.02565	355.541	5.75414	358.306	5.9148
339.102	3.97627	234.219	4.282	210.26	4.02785	355.877	5.75683	358.65	5.91736
339.428	3.97859	234.5	4.28428	210.461	4.03015	356.143	5.75921	358.927	5.92001
339.747	3.98078	234.746	4.28632	210.667	4.03005	356.514	5.76165	359.299	5.92505
340.069	3.9806	234.954	4.28859	210.87	4.0324	356.903	5.76408	359.694	5.93009
340.382	3.9829	235.169	4.29077	211.105	4.03225	357.246	5.76667	360.057	5.93265
340.708	3.98522	235.309	4.29069	211.314	4.03464	357.578	5.76657	360.476	5.9377
341.155	3.98955	235.585	4.29301	211.559	4.03444	358.037	5.76923	360.691	5.94029
341.444	3.98948	235.798	4.2929	211.693	4.03675	358.398	5.77169	361.101	5.94528
341.75	3.99188	236.006	4.29531	211.924	4.03897	358.712	5.77656	361.449	5.94794
341.941	3.99402	236.149	4.29747	212.128	4.03884	359.041	5.77922	361.717	5.95299
342.306	3.99619	236.361	4.29964	212.289	4.04112	359.23	5.78167	362.098	5.95549
342.731	3.99614	236.705	4.29952	212.508	4.04104	359.629	5.78668	362.496	5.95788
343.02	3.99854	236.958	4.30184	212.742	4.04331	359.976	5.78922	362.847	5.9605
343.231	4.00062	237.164	4.304	212.948	4.04324	360.231	5.7916	363.109	5.96311
343.592	4.00292	237.409	4.30625	213.108	4.04324	360.603	5.79398	363.49	5.96803
343.908	4.0028	237.625	4.30844	213.326	4.0455	360.995	5.79657	363.902	5.97064
344.458	4.00506	237.9	4.31056	213.561	4.04767	361.341	5.79911	364.247	5.97327
344.747	4.00746	238.041	4.31056	213.764	4.04764	361.604	5.80162	364.516	5.97581
345.103	4.0096	238.321	4.31517	213.926	4.04985	361.961	5.80416	364.888	5.98079
345.395	4.01176	238.529	4.31497	214.14	4.05211	362.363	5.80655	365.294	5.98577
345.636	4.01404	238.742	4.31727	214.381	4.05203	362.7	5.80901	365.646	5.98852
346.033	4.01623	238.953	4.31718	214.585	4.05443	363.123	5.81158	365.914	5.99092
346.382	4.01836	239.236	4.31939	214.741	4.05662	363.34	5.81396	366.295	5.99337
346.681	4.02071	239.476	4.32164	214.963	4.05883	363.725	5.81644	366.689	5.99589
346.967	4.02056	239.72	4.32159	215.194	4.05863	364.068	5.8191	367.038	5.9986
347.165	4.02289	239.865	4.32384	215.401	4.06083	364.404	5.82145	367.313	6.00118
347.566	4.02504	240.143	4.32615	215.656	4.06306	364.747	5.82393	367.687	6.00096
347.856	4.02725	240.356	4.32823	215.777	4.06303	365.094	5.82651	368.096	6.00607
348.159	4.02722	240.566	4.33061	216.018	4.06523	365.43	5.82902	368.443	6.00874
348.356	4.03166	240.712	4.33042	216.215	4.06748	365.692	5.83387	368.788	6.0138
348.721	4.03166	240.971	4.33283	216.373	4.06742	366.07	5.83658	369.146	6.01623
349.043	4.03631	241.196	4.33486	216.57	4.06978	366.452	5.83889	369.487	6.0188
349.435	4.0361	241.427	4.33706	216.784	4.07185	366.803	5.84405	369.839	6.01871
349.633	4.04069	241.654	4.3393	217.038	4.07182	367.058	5.84645	370.112	6.02128
350.011	4.0428	241.932	4.33925	217.196	4.07402	367.421	5.85383	370.477	6.02401
350.32	4.04276	242.072	4.3415	217.414	4.07634	367.821	5.85636	370.89	6.02657
350.77	4.04503	242.425	4.34377	217.653	4.07622	368.265	5.85628	371.238	6.02907
351.067	4.04729	242.667	4.34817	217.856	4.07858	368.637	5.86141	371.504	6.03412
351.412	4.05185	242.844	4.34808	218.018	4.07842	368.944	5.86381	371.884	6.03922
351.708	4.05392	243.16	4.35043	218.232	4.08064	369.319	5.86628	372.281	6.04177
352.001	4.05386	243.41	4.35028	218.465	4.08062	369.634	5.87138	372.64	6.04408
352.198	4.05621	243.618	4.35028	218.677	4.08301	369.995	5.87384	372.91	6.04408
352.689	4.05608	243.862	4.35249	218.832	4.08508	370.316	5.87631	373.282	6.04683
352.984	4.05844	244.072	4.35249	219.051	4.08721	370.677	5.87879	373.688	6.04919
353.297	4.0583	244.28	4.3549	219.29	4.08946	370.996	5.88134	374.025	6.05182
353.482	4.06074	244.423	4.3547	219.492	4.08941	371.307	5.88121	374.301	6.05445
354.077	4.06286	244.654	4.35693	219.869	4.09162	371.51	5.88633	374.681	6.05952
354.373	4.06503	244.876	4.35924	219.995	4.09383	371.916	5.88868	375.08	6.0593
354.715	4.0695	245.126	4.35911	220.249	4.09606	372.253	5.89138	375.438	6.06203
355.011	4.0694	245.37	4.36153	220.434	4.09601	372.588	5.89387	375.701	6.0645
355.353	4.07166	245.615	4.36366	220.625	4.09833	372.939	5.89616	376.081	6.06714
355.781	4.07399	245.826	4.36577	220.814	4.0982	373.275	5.89616	376.482	6.06961
356.097	4.07611	246.034	4.36797	221.061	4.0982	373.615	5.90124	376.83	6.07462
356.413	4.07842	246.176	4.36794	221.256	4.10051	373.883	5.90381	377.099	6.07723
356.738	4.08053	246.389	4.37015	221.443	4.1004	374.248	5.90622	377.473	6.07959
356.981	4.08284	246.663	4.37237	221.569	4.10264	374.643	5.90863	377.878	6.08235
357.331	4.08497	246.951	4.3746	221.884	4.10498	374.979	5.91365	378.233	6.08473
357.699	4.08494	247.086	4.37456	222.071	4.1071	375.322	5.91623	378.498	6.08728
358.021	4.08733	247.346	4.3791	222.261	4.107	375.665	5.91859	378.878	6.09239
358.271	4.0918	247.578	4.37898	222.387	4.10938	376.005	5.9213	379.277	6.09492
358.607	4.09396	247.751	4.38132	222.637	4.1092	376.352	5.9262	379.621	6.09993
358.989	4.09607	248.073	4.38118	222.893	4.11157	376.688	5.92606	379.98	6.10257
359.301	4.09604	248.349	4.38341	223.08	4.1114	377.027	5.93125	380.324	6.10503
359.548	4.09832	248.562	4.38566	223.269	4.11359	377.373	5.93354	380.679	6.11002
359.896	4.1005	248.805	4.39016	223.518	4.11585	377.713	5.9362	381.027	6.11279
360.258	4.10287	249.015	4.39001	223.709	4.11579	377.973	5.93862	381.29	6.11256
360.587	4.10513	249.266	4.39229	224.056	4.11819	378.441	5.94105	381.676	6.11256
360.975	4.10958	249.469	4.39452	224.274	4.12035	378.865	5.94101	382.071	6.11533
361.18	4.11177	249.682	4.39666	224.465	4.12239	379.183	5.94604	382.426	6.12021
361.554	4.1138	249.822	4.39663	224.65	4.12476	379.492	5.94862	382.695	6.12288
361.867	4.11616	250.028	4.39898	224.776	4.12687	379.708	5.95114	383.061	6.12796
362.189	4.11828	250.316	4.40115	225.015	4.12679	380.1	5.95348	383.477	6.13038
362.508	4.11825	250.543	4.4034	225.25	4.12679	380.44	5.95598	383.818	6.13555
362.824	4.12052	250.765	4.40326	225.472	4.12679	380.703	5.95856	384.087	6.13816
363.154	4.12277	251.001	4.40566	225.69	4.1292	381.066	5.95846	384.475	6.1432
363.397	4.12269	251.223	4.40546	225.911	4.12898	381.465	5.96119	384.869	6.14826
363.738	4.12728	251.399	4.40773	226.194	4.13133	381.809	5.96347	385.221	6.15329
364.114	4.12942	251.646	4.40988	226.417	4.13569	382.222	5.96613	385.487	6.15832
364.433	4.13176	251.906	4.40988	226.693	4.13558	382.439	5.96862	385.874	6.1633
364.679	4.13386	252.135	4.41212	226.792	4.13784	382.834	5.97093	386.275	6.16583
365.022	4.13607	252.311	4.41438	226.952	4.14003	383.167	5.97354	386.616	6.17095
365.393	4.13824	252.559	4.41652	227.231	4.13998	383.587	5.9785	386.892	6.17352
365.719	4.14054	252.821	4.4165	227.468	4.14231	383.797	5.98112	387.266	6.17854
365.962	4.14286	253.045	4.41891	227.674	4.14459	384.193	5.98602	387.667	6.18123
366.305	4.14489	253.279	4.42091	227.831	4.14437	384.532	5.98861	388.023	6.1838
366.673	4.1473	253.504	4.42091	228.054	4.1467	384.791	5.98836	388.292	6.1887
366.992	4.14938	253.784	4.42323	228.284	4.14881	385.274	5.99099	388.664	6.19627
367.246	4.15158	253.894	4.42544	228.492	4.14877	385.688	5.99337	389.066	6.19902
367.581	4.15155	254.069	4.42533	228.649	4.151	386.006	5.99596	389.418	6.20139
367.962	4.15393	254.308	4.42767	228.868	4.15338	386.325	5.99841	389.773	6.20396
368.279	4.15599	254.519	4.42985	229.105	4.15541	386.527	6.00342	390.117	6.20898
368.598	4.15839	254.869	4.42974	229.313	4.15537	387.056	6.00592	390.461	6.21424
368.923	4.16053	255.047	4.43196	229.463	4.15537	387.368	6.00836	390.813	6.21659
369.243	4.16508	255.291	4.43195	229.686	4.15774	387.683	6.01101	391.082	6.21931
369.562	4.16487	255.608	4.43435	229.967	4.15998	387.899	6.01588	391.463	6.22167
369.884	4.16716	255.716	4.43654	230.066	4.15977	388.285	6.01578	391.864	6.22426
370.2	4.16931	255.887	4.43878	230.224	4.15977	388.736	6.02098	392.212	6.22681
370.526	4.17153	256.207	4.44312	230.441	4.1621	389.097	6.02325	392.489	6.22944
370.841	4.17381	256.52	4.44298	230.664	4.16429	389.419	6.02585	392.855	6.23448
371.088	4.17605	256.621	4.44538	230.88	4.16416	389.783	6.02574	393.263	6.23946
371.443	4.17597	256.801	4.44519	231.069	4.16416	390.095	6.02826	393.608	6.24196
371.927	4.18056	257.044	4.44519	231.292	4.16652	390.42	6.03088	393.873	6.24457
372.233	4.18041	257.257	4.44749	231.508	4.16863	390.623	6.0359	394.26	6.24714
372.522	4.18272	257.467	4.44976	231.636	4.16856	391.015	6.04331	394.658	6.24964
372.713	4.18486	257.638	4.45197	231.795	4.17095	391.361	6.04319	395.01	6.24952
373.091	4.18716	257.886	4.45404	232.016	4.17076	391.618	6.04588	395.279	6.25229
373.408	4.18707	258.167	4.45402	232.299	4.17307	392.1	6.04568	395.652	6.25206
373.66	4.18935	258.291	4.45626	232.517	4.17533	392.509	6.04817	396.061	6.25481
374.003	4.19153	258.555	4.45623	232.706	4.17748	392.828	6.05333	396.405	6.2572
374.368	4.19151	258.798	4.45846	232.901	4.17735	393.144	6.05578	396.678	6.25982
374.7	4.19392	258.938	4.46085	233.019	4.17735	393.354	6.05821	397.058	6.26239
375.082	4.19616	259.289	4.46297	233.275	4.17964	393.882	6.06076	397.457	6.2649
375.279	4.19595	259.57	4.46517	233.462	4.18183	394.295	6.06316	397.812	6.26733
375.657	4.20042	259.745	4.46737	233.648	4.18175	394.613	6.06569	398.077	6.27249
375.966	4.20039	259.991	4.46957	233.778	4.18175	394.824	6.06818	398.45	6.27757
376.299	4.20273	260.112	4.46947	234.014	4.18399	395.241	6.06811	398.855	6.27742
376.615	4.205	260.309	4.46947	234.219	4.18627	395.559	6.07078	399.2	6.28006
376.937	4.20944	260.533	4.47186	234.374	4.18615	395.867	6.07324	399.476	6.28264
377.257	4.2117	260.758	4.47398	234.593	4.18835	396.077	6.07309	399.849	6.28503
377.497	4.21378	261.027	4.47388	234.834	4.18835	396.48	6.07567	400.258	6.28757
377.845	4.21371	261.251	4.47622	235.037	4.18835	396.816	6.07829	400.606	6.29023
378.336	4.21595	261.483	4.47847	235.285	4.1907	397.159	6.08075	400.868	6.29271
378.638	4.21815	261.707	4.4783	235.415	4.19291	397.502	6.08307	401.249	6.29264
378.984	4.22058	261.988	4.48067	235.65	4.19274	397.834	6.08806	401.65	6.29787
379.276	4.2226	262.095	4.48285	235.854	4.1951	398.181	6.09068	401.998	6.30031
379.625	4.22495	262.339	4.48271	236.011	4.19725	398.443	6.0956	402.274	6.30025
380.062	4.2271	262.624	4.48508	236.229	4.19954	398.808	6.09552	402.647	6.30298
380.418	4.2293	262.9	4.48725	236.473	4.19934	399.21	6.10065	403.05	6.30549
380.779	4.23152	263.005	4.4895	236.673	4.20169	399.543	6.10301	403.404	6.30802
381.106	4.23388	263.18	4.48933	236.829	4.20154	399.801	6.103	403.666	6.31059
381.352	4.23593	263.429	4.49169	237.052	4.20376	400.18	6.10552	404.046	6.31316
381.687	4.23814	263.691	4.49377	237.361	4.20374	400.565	6.11064	404.445	6.31293
382.066	4.24035	263.917	4.49602	237.554	4.20613	400.911	6.11318	404.795	6.31547
382.385	4.24277	264.09	4.49596	237.736	4.20824	401.173	6.11558	405.23	6.31824
382.635	4.24484	264.34	4.49836	237.867	4.20813	401.545	6.12061	405.446	6.32057
382.983	4.24706	264.617	4.5005	238.152	4.20813	401.937	6.12295	405.847	6.32054
383.342	4.24934	264.86	4.50277	238.246	4.21037	402.269	6.12293	406.199	6.32309
383.671	4.25145	265.131	4.50486	238.401	4.21033	402.532	6.12548	406.456	6.32573
384.063	4.25593	265.353	4.50939	238.626	4.21258	402.903	6.12798	406.844	6.32815
384.26	4.25589	265.636	4.51152	238.842	4.21253	403.299	6.13045	407.243	6.33088
384.628	4.25819	265.776	4.5138	239.065	4.21485	403.642	6.13302	407.601	6.33068
385.497	4.26482	266.09	4.51361	239.281	4.21696	403.897	6.1356	407.863	6.33334
385.908	4.26711	266.3	4.51596	239.503	4.21926	404.268	6.13799	408.236	6.33576
386.237	4.26699	266.579	4.51582	239.785	4.21913	404.66	6.14062	408.649	6.33834
386.622	4.2694	266.794	4.51582	239.881	4.22148	405	6.143	408.986	6.34103
386.826	4.27153	267.002	4.51824	240.038	4.22133	405.276	6.1456	409.262	6.34342
387.197	4.27369	267.213	4.52038	240.385	4.22369	405.633	6.14804	409.643	6.3459
387.513	4.27596	267.495	4.52263	240.641	4.22352	406.029	6.15299	410.044	6.34848
387.767	4.28046	267.701	4.52466	240.825	4.22576	406.372	6.15536	410.399	6.35121
388.103	4.28031	267.919	4.52686	241.01	4.228	406.704	6.15533	410.661	6.35097
388.474	4.28261	268.056	4.52686	241.14	4.22792	407.051	6.15798	411.034	6.35363
388.994	4.28482	268.284	4.52912	241.453	4.23031	407.391	6.16045	411.443	6.3561
389.293	4.28705	268.478	4.5314	241.644	4.23245	407.73	6.16551	411.784	6.35871
389.491	4.29145	268.651	4.53127	241.832	4.23232	408.153	6.1653	412.06	6.3612
389.879	4.29366	268.891	4.53369	242.017	4.23459	408.357	6.16785	412.44	6.36386
390.182	4.29607	269.177	4.53587	242.273	4.23452	408.763	6.17045	412.835	6.36627
390.524	4.29826	269.35	4.53568	242.523	4.23684	409.099	6.17293	413.19	6.36881
390.816	4.30031	269.562	4.53791	242.714	4.23897	409.358	6.17779	413.459	6.37128
391.172	4.30483	269.813	4.54014	242.84	4.2413	409.729	6.18041	413.84	6.3738
391.458	4.30705	270.019	4.5401	243.089	4.24111	410.121	6.18546	414.238	6.37645
391.807	4.30919	270.302	4.54252	243.285	4.24335	410.464	6.18775	414.586	6.37911
392.201	4.30917	270.507	4.54452	243.465	4.24331	410.877	6.19027	414.941	6.38143
392.55	4.31366	270.685	4.54672	243.591	4.24331	411.087	6.19531	415.281	6.38671
392.843	4.31361	270.931	4.54893	243.83	4.2456	411.486	6.19778	415.637	6.38903
393.136	4.31604	271.104	4.54893	244.036	4.24777	411.818	6.20022	415.988	6.39156
393.334	4.31806	271.352	4.55122	244.187	4.24771	412.088	6.2028	416.25	6.39426
393.734	4.32032	271.597	4.55113	244.409	4.25004	412.466	6.20526	416.637	6.39682
394.021	4.32254	271.803	4.55352	244.647	4.25211	412.848	6.20769	417.032	6.39925
394.327	4.32492	272.055	4.55575	244.853	4.2545	413.197	6.21029	417.388	6.40446
394.524	4.32704	272.264	4.55778	245.01	4.25431	413.446	6.21285	417.656	6.40687
394.889	4.32925	272.509	4.55776	245.228	4.25662	413.817	6.21529	418.022	6.40677
395.211	4.33154	272.718	4.56007	245.469	4.25872	414.217	6.21779	418.434	6.41188
395.603	4.33137	272.961	4.5623	245.669	4.26093	414.553	6.22029	418.779	6.41455
395.801	4.33369	273.176	4.56452	245.828	4.2609	414.903	6.22513	419.047	6.417
396.172	4.33359	273.386	4.56438	246.05	4.26313	415.235	6.22773	419.435	6.4222
396.488	4.33598	273.522	4.56669	246.284	4.2631	415.578	6.23279	419.834	6.42466
396.817	4.33816	273.756	4.56658	246.489	4.2631	415.929	6.23258	420.181	6.42968
397.133	4.33803	273.945	4.5688	246.642	4.26536	416.176	6.23525	420.447	6.43214
397.449	4.3425	274.191	4.571	246.869	4.26756	416.548	6.24012	420.82	6.4373
397.778	4.34489	274.474	4.57341	247.1	4.26982	416.94	6.24006	421.233	6.43975
398.018	4.34696	274.752	4.5756	247.304	4.2697	417.287	6.24278	421.577	6.44234
398.373	4.34934	274.893	4.57773	247.62	4.27203	417.913	6.24518	422.011	6.44228
398.735	4.35367	275.102	4.57988	247.746	4.27419	418.123	6.24778	422.226	6.44755
399.054	4.35598	275.351	4.57983	248	4.27409	418.544	6.25266	422.624	6.45006
399.383	4.35801	275.664	4.58214	248.187	4.27409	418.851	6.2552	422.983	6.45251
399.695	4.36028	275.765	4.58203	248.372	4.27649	419.173	6.25767	423.245	6.45505
400.021	4.36256	275.996	4.58441	248.506	4.27629	419.488	6.2601	423.632	6.45755
400.34	4.36477	276.258	4.58424	248.737	4.27867	419.909	6.26767	424.024	6.46264
400.59	4.36697	276.576	4.58652	248.942	4.28085	420.227	6.26747	424.371	6.46512
400.933	4.36924	276.716	4.58645	249.102	4.28305	420.539	6.27267	424.651	6.46782
401.301	4.37136	276.927	4.58887	249.32	4.28289	420.749	6.27245	425.024	6.47019
401.623	4.37133	277.175	4.59105	249.637	4.28523	421.48	6.27762	425.423	6.47279
401.874	4.37369	277.488	4.59321	249.822	4.28748	421.798	6.28015	425.774	6.47532
402.209	4.37802	277.732	4.59307	250.013	4.28728	422.016	6.28509	426.043	6.47779
402.584	4.37799	277.947	4.59531	250.139	4.28954	422.398	6.28747	426.423	6.48047
402.906	4.38025	278.082	4.59765	250.373	4.2918	422.748	6.29245	426.818	6.48564
403.301	4.3826	278.435	4.59973	250.579	4.29399	423.171	6.29512	427.173	6.48811
403.499	4.38476	278.646	4.59969	250.735	4.29388	423.367	6.29743	427.442	6.4906
403.864	4.38697	278.854	4.60197	250.953	4.29608	423.766	6.30004	427.815	6.49563
404.186	4.38911	278.994	4.6019	251.272	4.29848	424.106	6.30253	428.228	6.50084
404.432	4.39148	279.221	4.60426	251.458	4.29828	424.375	6.3049	428.572	6.50062
404.775	4.39131	279.415	4.60411	251.744	4.30058	424.74	6.30746	428.834	6.50336
405.156	4.39594	279.663	4.60645	251.96	4.30283	425.128	6.3099	429.221	6.5059
405.469	4.39575	279.939	4.60852	252.088	4.30496	425.482	6.31244	429.616	6.5109
405.791	4.39809	280.225	4.61073	252.248	4.30487	425.733	6.31497	429.967	6.51607
406.114	4.39797	280.33	4.61312	252.449	4.30712	426.104	6.31732	430.398	6.51847
406.551	4.40026	280.589	4.61526	252.657	4.30707	426.5	6.31986	430.612	6.52096
406.851	4.40256	280.888	4.61514	252.829	4.30929	426.836	6.32248	431.026	6.52367
407.143	4.40473	281.132	4.61748	253.001	4.30927	427.099	6.32486	431.363	6.52859
407.347	4.40691	281.382	4.61964	253.207	4.31154	427.462	6.32996	431.632	6.53373
407.713	4.40911	281.585	4.62179	253.412	4.31147	427.862	6.33241	432.019	6.53624
408.029	4.41132	281.728	4.62176	253.645	4.31368	428.202	6.33743	432.414	6.5412
408.36	4.41373	281.96	4.62418	253.849	4.31588	428.457	6.33725	432.769	6.54385
408.673	4.41592	282.151	4.62632	254.008	4.31821	428.835	6.34228	433.031	6.54896
408.996	4.41574	282.324	4.62618	254.231	4.32045	429.223	6.34495	433.411	6.55159
409.318	4.41813	282.574	4.62852	254.512	4.32026	429.563	6.34728	433.82	6.55666
409.565	4.42032	282.848	4.62838	254.606	4.32263	429.906	6.35228	434.16	6.559
409.913	4.42464	283.134	4.6306	254.768	4.32246	430.249	6.35719	434.437	6.56409
410.275	4.42693	283.312	4.63286	254.986	4.3248	430.596	6.36225	434.809	6.56916
410.601	4.42926	283.549	4.6328	255.202	4.32693	430.932	6.36489	435.208	6.5691
410.92	4.43131	283.814	4.63503	255.427	4.32918	431.355	6.36736	435.567	6.57174
411.233	4.43363	284.116	4.63501	255.612	4.32906	431.67	6.36976	435.836	6.57431
411.562	4.43572	284.326	4.6374	255.8	4.33137	432.08	6.37479	436.209	6.57685
411.884	4.43814	284.467	4.63947	255.931	4.33126	432.402	6.37723	436.611	6.58188
412.124	4.43794	284.691	4.6417	256.176	4.33357	432.713	6.3823	436.962	6.58689
412.48	4.44026	284.925	4.64392	256.369	4.33346	432.916	6.3821	437.235	6.58947
412.914	4.44016	285.131	4.64605	256.619	4.33584	433.452	6.38728	437.601	6.59468
413.065	4.44256	285.374	4.64604	256.747	4.33804	433.767	6.3898	438.006	6.59713
413.318	4.44481	285.697	4.64836	256.919	4.34019	434.079	6.39218	438.361	6.59955
413.651	4.44687	285.795	4.64825	257.091	4.34227	434.289	6.39477	438.626	6.60225
414	4.44915	285.97	4.6505	257.295	4.3446	434.681	6.39724	439.008	6.6072
414.345	4.45137	286.218	4.65046	257.564	4.34445	435.031	6.39959	439.405	6.61244
414.641	4.45367	286.426	4.65281	257.813	4.34445	435.444	6.40217	439.753	6.61731
414.947	4.45348	286.674	4.65266	258.006	4.34445	435.647	6.40473	440.026	6.61998
415.137	4.45806	286.92	4.65495	258.193	4.3467	436.053	6.40713	440.399	6.62509
415.529	4.45792	287.167	4.65949	258.319	4.34898	436.385	6.40953	440.808	6.63014
415.832	4.4602	287.408	4.66164	258.556	4.34885	436.816	6.41205	441.152	6.63504
416.117	4.46014	287.582	4.6638	258.758	4.35118	437.019	6.417	441.425	6.64035
416.315	4.4625	287.921	4.66608	258.915	4.35324	437.411	6.41699	441.805	6.64528
416.697	4.46236	288.145	4.66821	259.137	4.35553	437.757	6.41972	442.2	6.64796
417.01	4.46472	288.428	4.66811	259.37	4.35544	438.014	6.42211	442.558	6.65041
417.256	4.46693	288.568	4.66811	259.641	4.35785	438.384	6.42462	442.823	6.65285
417.605	4.46911	288.779	4.67053	259.826	4.35764	438.776	6.42969	443.205	6.65553
417.97	4.47129	289.022	4.67261	259.954	4.35999	439.116	6.43207	443.605	6.66045
418.292	4.47346	289.335	4.67253	260.145	4.36224	439.385	6.43464	443.946	6.66308
418.608	4.47346	289.481	4.67709	260.394	4.36204	439.743	6.43695	444.223	6.66823
418.934	4.47346	289.794	4.67694	260.648	4.36442	440.142	6.43962	444.596	6.67333
419.26	4.47569	289.934	4.67927	260.774	4.36424	440.485	6.44212	444.997	6.67585
419.572	4.47807	290.149	4.68156	261.009	4.36646	440.751	6.44441	445.353	6.6784
419.828	4.48018	290.425	4.68136	261.215	4.3688	441.115	6.44691	445.629	6.67816
420.164	4.48253	290.652	4.6836	261.37	4.36863	441.507	6.44963	445.995	6.68341
420.664	4.48475	290.879	4.68356	261.593	4.36863	441.85	6.45194	446.404	6.6858
420.958	4.48689	291.159	4.68588	261.828	4.37305	442.116	6.45438	446.745	6.68852
421.25	4.48918	291.305	4.68816	262.031	4.37303	442.473	6.45689	447.02	6.69092
421.46	4.49124	291.51	4.69039	262.237	4.37303	442.876	6.45957	447.394	6.69341
421.822	4.4935	291.754	4.69018	262.44	4.37539	443.212	6.46206	447.799	6.69861
422.141	4.49583	292.109	4.69254	262.696	4.37756	443.688	6.46438	448.154	6.70121
422.388	4.49566	292.317	4.6948	262.789	4.37743	443.999	6.46702	448.412	6.7036
422.731	4.49793	292.53	4.69912	262.944	4.37965	444.37	6.47184	448.793	6.70608
423.109	4.50027	292.67	4.69901	263.166	4.38189	444.689	6.47433	449.198	6.70873
423.424	4.50243	292.895	4.70128	263.414	4.38182	444.994	6.47691	449.543	6.71118
423.743	4.50232	293.194	4.7036	263.569	4.38416	445.203	6.482	449.819	6.71382
424.062	4.50471	293.437	4.70576	263.762	4.38624	445.533	6.48442	450.185	6.71877
424.382	4.50686	293.582	4.70563	263.98	4.38622	445.935	6.48696	450.601	6.72406
424.711	4.50911	293.793	4.70563	264.203	4.38851	446.197	6.48942	450.942	6.72646
424.955	4.50898	294.069	4.70805	264.422	4.39081	446.583	6.4919	451.203	6.72899
425.296	4.51139	294.246	4.71012	264.61	4.39062	446.961	6.49435	451.591	6.73147
425.671	4.51351	294.49	4.71005	264.804	4.39062	447.307	6.49687	451.992	6.73398
425.987	4.51342	294.759	4.71236	264.929	4.39285	447.569	6.49927	452.34	6.73656
426.231	4.51805	294.983	4.71447	265.177	4.39503	447.934	6.50194	452.617	6.7365
426.585	4.51786	295.213	4.71446	265.368	4.39502	448.329	6.50172	452.99	6.74174
426.951	4.5202	295.441	4.71682	265.555	4.39502	448.77	6.50425	453.396	6.7442
427.273	4.52008	295.72	4.71899	265.681	4.39723	449.148	6.50685	453.74	6.74672
427.52	4.5224	295.825	4.72127	265.922	4.39721	449.456	6.50922	454.009	6.75174
427.862	4.52462	296.005	4.72335	266.119	4.39955	449.831	6.51432	454.389	6.75934
428.234	4.52452	296.246	4.72558	266.281	4.39941	450.146	6.51678	454.787	6.76188
428.649	4.52676	296.456	4.7255	266.499	4.40172	450.5	6.51667	455.142	6.76453
428.997	4.52916	296.702	4.72786	266.785	4.40383	450.825	6.51917	455.414	6.7644
429.293	4.53131	296.943	4.73012	266.879	4.40381	451.189	6.52172	455.78	6.76712
429.642	4.53348	297.126	4.73219	267.034	4.40609	451.501	6.52438	456.19	6.77211
429.935	4.53563	297.366	4.73212	267.25	4.40601	451.819	6.52668	456.537	6.77461
430.224	4.53785	297.539	4.73212	267.603	4.40827	452.24	6.52932	456.806	6.77713
430.428	4.54007	297.789	4.73454	267.695	4.40821	452.663	6.53181	457.187	6.77966
430.725	4.54232	297.998	4.73433	267.852	4.41052	452.971	6.53664	457.582	6.78237
431.11	4.54459	298.133	4.73666	268.073	4.41041	453.29	6.53932	457.94	6.78486
431.369	4.5445	298.407	4.73653	268.321	4.41272	453.5	6.54428	458.206	6.78744
431.711	4.54672	298.629	4.73883	268.451	4.41501	453.916	6.5466	458.579	6.78987
432.08	4.54672	298.807	4.73874	268.608	4.41715	454.343	6.55161	458.988	6.79239
432.402	4.54912	299.05	4.74105	268.824	4.41924	454.654	6.55423	459.328	6.79495
432.646	4.55127	299.364	4.74332	269.053	4.42159	454.858	6.55673	459.605	6.79759
432.994	4.55358	299.508	4.74541	269.267	4.4214	455.288	6.55921	459.977	6.8025
433.363	4.55573	299.817	4.74778	269.46	4.4236	455.597	6.56169	460.387	6.80505
433.682	4.55799	300.037	4.74988	269.651	4.42597	455.974	6.56666	460.734	6.80754
433.929	4.56005	300.311	4.75213	269.77	4.4258	456.283	6.56907	460.997	6.81017
434.27	4.56453	300.523	4.75198	269.957	4.4258	456.64	6.57157	461.384	6.81522
434.649	4.56448	300.738	4.75421	270.209	4.42805	456.961	6.57418	461.779	6.81512
434.968	4.5668	301.015	4.7566	270.365	4.428	457.596	6.57653	462.13	6.81774
435.211	4.56898	301.298	4.7564	270.591	4.428	457.806	6.58159	462.403	6.82041
435.56	4.57342	301.503	4.75863	270.824	4.43019	458.222	6.584	462.769	6.8229
435.925	4.57336	301.751	4.76084	271.034	4.4324	458.492	6.58667	463.181	6.8254
436.248	4.57577	301.961	4.76321	271.191	4.43239	458.855	6.58911	463.525	6.82527
436.689	4.57789	302.275	4.76539	271.406	4.43467	459.244	6.59148	463.802	6.82797
436.988	4.5778	302.509	4.76757	271.647	4.43459	459.597	6.59394	464.182	6.83044
437.334	4.58241	302.731	4.76982	271.848	4.43901	459.85	6.59911	464.576	6.83299
437.63	4.58465	302.962	4.77201	272.001	4.44119	460.213	6.60149	464.928	6.83546
437.929	4.58446	303.187	4.77185	272.228	4.44119	460.612	6.60414	465.2	6.84049
438.317	4.58899	303.416	4.7742	272.539	4.44357	460.949	6.6039	465.566	6.84558
438.712	4.59123	303.646	4.77638	272.73	4.44576	461.214	6.60657	465.983	6.84816
439.008	4.59341	303.924	4.77626	272.916	4.44558	461.579	6.60901	466.327	6.85085
439.304	4.59576	304.069	4.77852	273.042	4.44558	461.974	6.61137	466.592	6.85321
439.501	4.59556	304.279	4.78073	273.281	4.44797	462.314	6.61402	466.98	6.85826
439.896	4.59789	304.518	4.78068	273.485	4.45008	462.572	6.61648	467.378	6.85824
440.189	4.60008	304.841	4.78526	273.735	4.44998	462.951	6.6189	467.73	6.861
440.489	4.60238	304.939	4.78509	273.865	4.45234	463.339	6.62158	467.999	6.86332
440.686	4.60458	305.114	4.7896	274.098	4.45455	463.679	6.62641	468.365	6.86607
441.057	4.60669	305.434	4.78951	274.304	4.45438	464.099	6.62632	468.777	6.86851
441.383	4.61111	305.743	4.78951	274.587	4.45659	464.309	6.62891	469.122	6.86839
441.62	4.61347	305.888	4.79184	274.778	4.45658	464.705	6.63151	469.397	6.87117
441.968	4.61554	306.098	4.79171	274.992	4.45891	465.047	6.63643	469.771	6.87608
442.337	4.62004	306.347	4.79392	275.183	4.46106	465.304	6.63892	470.169	6.87859
442.656	4.61998	306.66	4.79848	275.372	4.46097	465.682	6.63878	470.527	6.88122
443.104	4.62447	306.8	4.79833	275.497	4.46097	466.144	6.64138	470.783	6.88872
443.4	4.62682	307.011	4.80064	275.735	4.46324	466.305	6.64385	471.177	6.89125
443.748	4.63112	307.254	4.80284	275.942	4.46537	466.57	6.64377	471.572	6.89121
444.038	4.63349	307.572	4.80275	276.094	4.46761	466.935	6.64894	471.916	6.89121
444.331	4.63572	307.712	4.80503	276.32	4.46988	467.303	6.64875	472.196	6.89121
444.706	4.63791	308.06	4.80496	276.597	4.46977	467.666	6.65134	472.562	6.89121
445.173	4.64	308.276	4.80716	276.694	4.47209	467.985	6.65392	472.967	6.89398
445.499	4.64236	308.514	4.80949	276.851	4.47434	468.307	6.6589	473.319	6.89641
445.817	4.64454	308.729	4.81161	277.067	4.47417	468.509	6.66135	473.588	6.90144
446.189	4.649	308.942	4.81158	277.256	4.47643	468.93	6.66379	473.96	6.904
446.505	4.65125	309.143	4.81386	277.575	4.47864	469.248	6.6663	474.362	6.90652
446.91	4.65333	309.433	4.81378	277.73	4.47856	469.553	6.66869	474.717	6.90901
447.101	4.65572	309.639	4.816	277.953	4.48076	469.763	6.67128	474.986	6.91169
447.465	4.65791	309.85	4.81599	278.19	4.483	470.165	6.67118	475.36	6.9166
447.791	4.66014	309.992	4.81829	278.394	4.48296	470.502	6.67382	475.769	6.92182
448.18	4.66226	310.233	4.8182	278.549	4.48523	470.771	6.6762	476.113	6.92684
448.377	4.6645	310.481	4.8182	278.771	4.4875	471.135	6.67616	476.378	6.93181
448.749	4.66667	310.726	4.82041	279.009	4.48736	471.527	6.67877	476.765	6.9396
449.061	4.66904	310.935	4.82274	279.21	4.48958	471.874	6.67866	477.164	6.94219
449.311	4.67117	311.187	4.82261	279.367	4.49178	472.122	6.68119	477.516	6.94458
449.666	4.67333	311.461	4.8249	279.594	4.49175	472.494	6.68378	477.785	6.94718
450.035	4.67787	311.674	4.8271	279.823	4.49396	472.896	6.68613	478.157	6.94964
450.36	4.68007	311.816	4.82932	280.028	4.4962	473.228	6.6887	478.574	6.95477
450.601	4.68218	312.058	4.83153	280.186	4.49615	473.501	6.68862	478.911	6.95734
450.943	4.68438	312.305	4.83144	280.404	4.49841	473.858	6.69122	479.177	6.95989
451.631	4.68663	312.516	4.83374	280.647	4.49835	474.254	6.69375	479.557	6.96243
451.884	4.69116	312.651	4.83365	280.847	4.5028	474.601	6.69612	479.959	6.9648
452.226	4.69103	312.88	4.83365	281.008	4.50275	474.859	6.70127	480.313	6.96988
452.598	4.69338	313.077	4.83607	281.227	4.50516	475.237	6.7038	480.582	6.97249
452.92	4.69547	313.32	4.83586	281.459	4.50495	475.619	6.70612	480.956	6.97492
453.16	4.69782	313.743	4.83826	281.73	4.50735	475.962	6.7112	481.364	6.97999
453.515	4.69997	313.987	4.84027	281.946	4.50715	476.225	6.71376	481.705	6.98264
453.878	4.69991	314.2	4.84252	282.139	4.50715	476.589	6.71853	481.974	6.98766
454.2	4.70221	314.405	4.84471	282.355	4.50941	476.985	6.72124	482.354	6.99026
454.45	4.70452	314.62	4.84704	282.547	4.51162	477.328	6.72102	482.753	6.99268
454.792	4.70669	314.899	4.84689	282.737	4.51388	477.597	6.72368	483.112	6.99267
455.164	4.71114	315.112	4.8492	282.861	4.51374	477.961	6.72607	483.381	6.99539
455.48	4.71337	315.322	4.85136	283.048	4.51607	478.343	6.72864	483.753	6.99781
455.732	4.71558	315.462	4.85131	283.3	4.51835	478.696	6.73105	484.156	7.00288
456.082	4.71775	315.738	4.8536	283.455	4.51814	478.955	6.73355	484.5	7.0054
456.444	4.71767	315.951	4.85351	283.682	4.52041	479.319	6.73608	484.773	7.00788
456.772	4.71989	316.197	4.85351	283.915	4.52034	479.718	6.73865	485.145	7.01052
457.016	4.72222	316.374	4.85592	284.118	4.52265	480.055	6.7411	485.558	7.01571
457.351	4.72434	316.533	4.85804	284.324	4.52493	480.313	6.74096	485.91	7.01825
457.73	4.72669	316.72	4.86026	284.528	4.52698	480.691	6.74355	486.171	7.02058
458.049	4.72883	316.898	4.86237	284.813	4.52913	481.08	6.74603	486.551	7.02578
458.292	4.73115	317.146	4.8646	285	4.53141	481.423	6.74851	486.95	7.0283
458.641	4.73549	317.422	4.86455	285.189	4.5336	481.679	6.75096	487.301	7.0308
459.01	4.7378	317.67	4.86681	285.319	4.53573	482.049	6.75357	487.578	7.03584
459.329	4.73765	317.929	4.86676	285.549	4.53573	482.453	6.75614	487.943	7.03839
459.769	4.73992	318.164	4.869	285.758	4.53802	482.782	6.75857	488.353	7.03832
460.076	4.74228	318.437	4.8713	285.911	4.53793	483.044	6.76105	488.697	7.04107
460.415	4.74672	318.578	4.87117	286.133	4.54023	483.408	6.76604	488.97	7.04358
460.71	4.75118	318.846	4.87356	286.372	4.54012	483.807	6.76588	489.35	7.04593
461.01	4.75324	319.071	4.8758	286.57	4.54237	484.153	6.76855	489.744	7.04868
461.207	4.75545	319.354	4.87558	286.826	4.54459	484.57	6.77335	490.103	7.05105
461.572	4.75772	319.494	4.8778	286.952	4.54684	484.787	6.77604	490.368	7.05359
461.901	4.75995	319.705	4.87779	287.189	4.54893	485.172	6.78097	490.748	7.05868
462.141	4.76225	319.947	4.88006	287.396	4.54892	485.512	6.78344	491.15	7.05861
462.497	4.76429	320.261	4.88	287.547	4.55117	485.862	6.78591	491.491	7.06133
462.858	4.76671	320.406	4.88221	287.77	4.55112	486.296	6.78845	491.767	7.06378
463.174	4.76873	320.633	4.88444	288.005	4.55347	486.671	6.79093	492.141	7.06646
463.43	4.77112	320.86	4.88441	288.211	4.55332	486.982	6.79348	492.542	7.06622
463.766	4.77337	321.089	4.88667	288.416	4.55778	487.293	6.796	492.898	7.06876
464.141	4.77543	321.314	4.88892	288.616	4.55992	487.518	6.79838	493.173	7.07132
464.464	4.77539	321.524	4.89118	288.823	4.56219	487.98	6.80098	493.539	7.07405
464.707	4.77776	321.772	4.8933	289.029	4.56437	488.138	6.80332	493.945	7.07661
465.056	4.77983	322.085	4.89324	289.185	4.56431	488.403	6.80326	494.293	7.07914
465.418	4.77983	322.225	4.8955	289.407	4.56664	488.764	6.80326	494.565	7.08151
465.74	4.78222	322.436	4.89545	289.684	4.56876	489.135	6.80578	494.939	7.08144
466.188	4.78442	322.679	4.89766	289.877	4.56871	489.506	6.80844	495.336	7.08399
466.481	4.78888	322.997	4.89993	290.099	4.57105	489.817	6.81085	495.695	7.08397
466.829	4.79114	323.138	4.89986	290.225	4.5709	490.188	6.81073	495.95	7.08667
467.122	4.79316	323.348	4.89986	290.511	4.57321	490.497	6.81328	496.33	7.08651
467.418	4.79556	323.601	4.90217	290.601	4.5731	490.871	6.81588	496.743	7.08924
467.622	4.79537	323.909	4.90433	290.758	4.57544	491.186	6.81572	497.095	7.09426
467.984	4.79759	324.054	4.90428	290.98	4.5753	491.494	6.81823	497.364	7.0968
468.31	4.79759	324.314	4.90876	291.199	4.57769	491.704	6.82089	497.73	7.10177
468.556	4.79992	324.541	4.91093	291.417	4.57981	492.128	6.82342	498.145	7.10688
468.891	4.80207	324.821	4.91327	291.608	4.5797	492.436	6.8258	498.49	7.11204
469.273	4.80445	324.961	4.91311	291.858	4.58211	492.814	6.82569	498.756	7.11449
469.586	4.80654	325.177	4.91536	292.051	4.5841	493.126	6.82826	499.136	7.1196
469.832	4.80869	325.42	4.91752	292.3	4.58643	493.49	6.83077	499.537	7.12209
470.182	4.81097	325.733	4.91752	292.506	4.58629	493.808	6.8334	499.889	7.12473
470.55	4.81317	325.874	4.91752	292.71	4.58859	494.112	6.83586	500.161	7.12713
470.974	4.81551	326.187	4.91752	292.911	4.59082	494.322	6.83822	500.527	7.13231
471.267	4.81767	326.402	4.91973	293.121	4.59069	494.722	6.84069	500.94	7.13472
471.464	4.8198	326.678	4.92202	293.276	4.59289	495.061	6.84333	501.284	7.13735
471.833	4.81979	326.891	4.92193	293.495	4.59289	495.331	6.84569	501.553	7.13997
472.152	4.8222	327.134	4.92193	293.734	4.59529	495.694	6.84828	501.941	7.14757
472.477	4.82431	327.309	4.92421	293.996	4.59509	496.227	6.85066	502.332	7.14994
472.793	4.8265	327.562	4.92864	294.191	4.59509	496.644	6.85576	502.69	7.14992
473.115	4.82882	327.803	4.92856	294.313	4.59737	497.007	6.86313	502.953	7.15269
473.441	4.83107	328.046	4.93091	294.548	4.59959	497.326	6.86578	503.325	7.15777
473.682	4.83318	328.262	4.93076	294.756	4.60182	497.687	6.86825	503.734	7.16013
474.031	4.83311	328.5	4.93076	295.006	4.60409	498.32	6.87061	504.079	7.16274
474.399	4.83761	328.715	4.93303	295.199	4.60608	498.523	6.8731	504.358	7.16528
474.718	4.83755	328.959	4.93518	295.444	4.60844	498.954	6.87565	504.724	7.17277
474.971	4.83993	329.169	4.93747	295.633	4.60828	499.262	6.87814	505.13	7.17534
475.307	4.83977	329.417	4.93963	295.824	4.60828	499.637	6.88063	505.489	7.178
475.761	4.83977	329.693	4.93959	295.946	4.61055	499.951	6.88315	505.75	7.18304
475.909	4.84204	329.91	4.94184	296.135	4.61048	500.316	6.88569	506.124	7.18798
476.153	4.84199	330.116	4.94408	296.391	4.6127	500.631	6.8881	506.529	7.19062
476.498	4.84431	330.399	4.94401	296.546	4.61268	500.995	6.88799	506.877	7.19322
476.843	4.84662	330.609	4.94624	296.773	4.615	501.317	6.89057	507.15	7.19576
477.186	4.84882	330.848	4.94621	297.081	4.61716	501.786	6.89048	507.522	7.19831
477.531	4.84865	331.063	4.9485	297.272	4.61708	502.09	6.89307	507.931	7.20324
477.873	4.85087	331.313	4.94842	297.465	4.61944	502.416	6.89562	508.283	7.20844
478.251	4.85311	331.519	4.95065	297.582	4.62159	502.626	6.90066	508.541	7.21092
478.567	4.85309	331.734	4.95063	297.824	4.62384	503.042	6.90305	508.929	7.221
478.813	4.85309	331.94	4.95283	298.025	4.62367	503.365	6.90806	509.33	7.2236
479.162	4.8555	332.225	4.95509	298.183	4.62604	503.676	6.91062	509.674	7.22612
479.527	4.85531	332.429	4.95504	298.406	4.62587	503.879	6.91307	509.947	7.22855
479.85	4.85758	332.676	4.95726	298.638	4.62587	504.278	6.91559	510.321	7.23381
480.09	4.8599	332.889	4.95946	298.848	4.62808	504.614	6.91804	510.726	7.23631
480.438	4.85975	333.131	4.95946	299.001	4.62807	505.041	6.92057	511.074	7.23882
480.817	4.86197	333.343	4.96171	299.22	4.63249	505.245	6.92308	511.339	7.24142
481.133	4.86437	333.554	4.96392	299.461	4.63247	505.64	6.92804	511.734	7.24641
481.38	4.86659	333.696	4.96387	299.662	4.63247	505.986	6.93042	512.118	7.24888
481.729	4.86873	333.942	4.96387	299.82	4.63471	506.246	6.93306	512.476	7.25153
482.09	4.87093	334.18	4.96614	300.042	4.63466	506.609	6.93537	512.745	7.25654
482.416	4.87308	334.428	4.96608	300.275	4.63695	507.012	6.93795	513.111	7.26164
482.662	4.87752	334.641	4.96828	300.485	4.63686	507.341	6.94046	513.527	7.26152
483.005	4.87983	334.884	4.97054	300.638	4.63906	507.61	6.94288	513.868	7.26429
483.376	4.88203	335.095	4.97049	300.856	4.63906	507.975	6.94798	514.144	7.26666
483.695	4.88429	335.413	4.97049	301.096	4.64141	508.373	6.95043	514.524	7.27178
483.953	4.88653	335.654	4.97275	301.358	4.64126	508.713	6.95281	514.915	7.27422
484.287	4.8888	335.832	4.97727	301.587	4.64351	508.976	6.95785	515.274	7.27677
484.659	4.89099	336.079	4.97711	301.77	4.64346	509.347	6.96038	515.536	7.27929
484.982	4.89325	336.325	4.97938	301.992	4.64571	509.732	6.96287	515.91	7.28458
485.367	4.89305	336.531	4.97932	302.181	4.64566	510.184	6.96275	516.318	7.28707
485.571	4.89539	336.776	4.98153	302.367	4.64802	510.551	6.96546	516.67	7.28688
485.939	4.8976	336.991	4.98153	302.493	4.64786	510.862	6.96788	516.942	7.29213
486.262	4.89749	337.197	4.98153	302.728	4.65023	511.233	6.97038	517.315	7.29449
486.511	4.89991	337.34	4.9839	302.932	4.65245	511.542	6.97274	517.714	7.29708
486.946	4.90206	337.59	4.98373	303.093	4.65225	511.868	6.97535	518.065	7.2997
487.354	4.90193	337.826	4.98373	303.312	4.65445	512.078	6.97521	518.327	7.30223
487.64	4.90418	338.039	4.98373	303.597	4.6567	512.462	6.97782	518.715	7.30472
487.933	4.90638	338.18	4.98594	303.694	4.65665	512.809	6.9802	519.119	7.3074
488.137	4.90637	338.409	4.98822	303.847	4.65903	513.079	6.98535	519.464	7.30989
488.627	4.90874	338.638	4.99047	304.069	4.66113	513.436	6.98773	519.741	7.3123
488.93	4.90859	338.9	4.99036	304.256	4.66105	513.831	6.99525	520.107	7.31754
489.222	4.91088	339.129	4.99257	304.508	4.66328	514.171	6.99776	520.512	7.31998
489.414	4.91534	339.41	4.99495	304.699	4.66325	514.43	6.99764	520.863	7.31985
489.788	4.91765	339.545	4.9971	304.885	4.66325	514.8	7.00027	521.125	7.32257
490.101	4.91747	339.76	4.99698	305.091	4.66325	515.193	7.00013	521.52	7.3251
490.347	4.9197	340.004	4.99918	305.358	4.66562	515.543	7.00269	521.911	7.32766
490.71	4.92209	340.321	5.00152	305.561	4.66544	515.795	7.00524	522.258	7.33023
491.071	4.92191	340.462	5.00139	305.771	4.67002	516.159	7.00776	522.531	7.33266
491.393	4.92424	340.724	5.0037	306.048	4.66984	516.561	7.01029	522.904	7.33519
491.637	4.92877	341.021	5.0036	306.455	4.6722	516.897	7.01268	523.399	7.33765
491.979	4.93323	341.229	5.00587	306.68	4.67204	517.321	7.01259	523.557	7.33761
492.354	4.93542	341.369	5.00581	306.9	4.67434	517.532	7.01761	523.826	7.34031
492.67	4.93751	341.638	5.00801	307.087	4.6766	517.923	7.02014	524.196	7.34014
492.927	4.93983	341.862	5.01028	307.278	4.67883	518.266	7.02267	524.569	7.3429
493.269	4.94205	342.146	5.01022	307.406	4.68104	518.732	7.02256	524.949	7.34268
493.634	4.94429	342.286	5.01022	307.622	4.68084	519.057	7.02759	525.276	7.34779
493.962	4.9465	342.496	5.01243	307.847	4.68323	519.418	7.03014	525.594	7.35041
494.203	4.95082	342.745	5.01243	308.03	4.68303	519.733	7.03274	525.809	7.3556
494.545	4.95313	343.053	5.01481	308.155	4.68536	520.051	7.03503	526.244	7.36053
494.92	4.95538	343.194	5.01686	308.445	4.68754	520.262	7.03502	526.563	7.36311
495.236	4.95521	343.46	5.01924	308.567	4.68743	520.65	7.03758	526.886	7.36297
495.486	4.95754	343.682	5.01905	308.759	4.68983	520.996	7.04001	527.101	7.36561
495.828	4.95979	343.97	5.02141	308.974	4.69188	521.255	7.04272	527.506	7.36551
496.203	4.95965	344.11	5.02126	309.207	4.69183	521.627	7.04249	527.858	7.36819
496.519	4.96209	344.369	5.02348	309.418	4.69422	522.012	7.04249	528.119	7.37328
496.762	4.96187	344.599	5.02567	309.574	4.69624	522.355	7.04249	528.501	7.37581
497.112	4.96647	344.877	5.02804	309.796	4.69623	522.628	7.04249	528.905	7.37825
497.483	4.96863	345.018	5.02788	310.077	4.69847	522.985	7.04522	529.25	7.38097
497.802	4.97083	345.279	5.03009	310.172	4.69842	523.384	7.0476	529.519	7.38345
498.052	4.97318	345.541	5.03243	310.327	4.70074	523.72	7.05001	529.892	7.38326
498.394	4.97745	345.789	5.0345	310.61	4.70301	523.979	7.05251	530.301	7.38594
498.766	4.97742	346.033	5.0345	310.896	4.70282	524.357	7.05246	530.657	7.38851
499.085	4.97964	346.283	5.03689	310.992	4.70511	524.742	7.05246	530.918	7.3909
499.329	4.982	346.493	5.03671	311.148	4.70502	525.092	7.05513	531.306	7.39611
499.684	4.98427	346.736	5.03671	311.429	4.70502	525.351	7.05495	531.7	7.39862
500.042	4.98859	346.947	5.03902	311.71	4.70729	525.715	7.05745	532.048	7.40356
500.364	4.99094	347.155	5.04132	311.805	4.70953	526.118	7.05996	532.324	7.40864
500.611	4.99313	347.295	5.0435	311.966	4.70942	526.447	7.05994	532.69	7.41635
500.954	4.99296	347.527	5.04333	312.185	4.71177	526.709	7.06256	533.185	7.42138
501.457	4.99535	347.754	5.04568	312.436	4.71385	527.186	7.06499	533.343	7.42398
501.848	4.9975	348.02	5.04553	312.564	4.71381	527.602	7.06492	533.612	7.42651
502.151	4.99962	348.242	5.04774	312.715	4.71611	527.924	7.06742	533.988	7.42896
502.342	5.00185	348.526	5.04774	312.936	4.71601	528.235	7.06992	534.362	7.43418
502.736	5.00422	348.666	5.04774	313.162	4.71832	528.445	7.07257	534.738	7.43669
503.039	5.00643	348.928	5.05002	313.446	4.71821	528.967	7.07493	535.069	7.43917
503.371	5.00869	349.157	5.04995	313.635	4.72057	529.283	7.08007	535.38	7.44434
503.674	5.01088	349.381	5.05229	313.792	4.72267	529.608	7.08257	535.595	7.44934
504.016	5.01313	349.615	5.05453	313.979	4.72486	529.818	7.085	536.033	7.45189
504.312	5.01294	349.788	5.05436	314.201	4.72705	530.2	7.08739	536.346	7.45437
504.661	5.01528	350.034	5.05673	314.388	4.72701	530.549	7.09254	536.679	7.45703
504.951	5.01753	350.349	5.05894	314.577	4.72701	530.966	7.09488	536.895	7.45947
505.303	5.01961	350.593	5.061	314.703	4.7292	531.176	7.09742	537.292	7.46202
505.595	5.02199	350.803	5.06098	314.938	4.7292	531.568	7.10003	537.647	7.46709
505.888	5.02418	350.943	5.06339	315.148	4.7292	531.908	7.10498	537.913	7.46954
506.089	5.02645	351.173	5.06561	315.425	4.73161	532.178	7.10729	538.286	7.47469
506.388	5.0286	351.402	5.0654	315.616	4.73366	532.541	7.10991	538.699	7.47735
506.773	5.03091	351.664	5.0654	315.834	4.7336	532.937	7.11227	539.036	7.47979
507.033	5.03518	351.886	5.06782	316.02	4.73584	533.277	7.11484	539.312	7.48235
507.368	5.03514	352.173	5.06761	316.213	4.7358	533.536	7.11476	539.692	7.48218
507.744	5.03745	352.38	5.06761	316.47	4.73808	533.907	7.11738	540.087	7.48487
508.062	5.03971	352.627	5.06986	316.719	4.738	534.298	7.11991	540.442	7.48727
508.303	5.0418	352.768	5.06981	316.902	4.74028	534.639	7.12487	540.704	7.48725
508.658	5.04406	352.994	5.07216	317.091	4.74253	534.908	7.12985	541.084	7.49238
509.027	5.04625	353.226	5.07437	317.223	4.74472	535.265	7.13242	541.493	7.49509
509.448	5.04865	353.49	5.07423	317.393	4.74459	535.671	7.13484	541.834	7.49752
509.737	5.05084	353.712	5.07866	317.565	4.74686	536	7.13739	542.11	7.50013
509.941	5.05294	353.993	5.07864	317.771	4.74918	536.259	7.13719	542.483	7.50249
510.307	5.05518	354.133	5.08099	317.972	4.74899	536.637	7.14236	542.885	7.50776
510.622	5.05753	354.4	5.08085	318.209	4.7514	537.026	7.14484	543.24	7.51029
510.869	5.05958	354.697	5.08085	318.417	4.75119	537.372	7.14724	543.509	7.51267
511.224	5.06187	354.94	5.08307	318.577	4.75119	537.624	7.15221	543.882	7.51539
511.586	5.064	355.158	5.0853	318.795	4.75355	537.995	7.15472	544.284	7.51515
511.912	5.06632	355.394	5.08763	319.076	4.75575	538.391	7.15967	544.636	7.51787
512.165	5.06848	355.609	5.08972	319.198	4.75789	538.734	7.16226	544.909	7.52033
512.599	5.07084	355.852	5.08968	319.609	4.75779	539.08	7.16482	545.281	7.52291
512.994	5.07524	356.06	5.09208	319.735	4.76008	539.416	7.16975	545.686	7.52276
513.29	5.07954	356.276	5.09419	319.991	4.75998	539.756	7.17467	546.034	7.52542
513.592	5.08195	356.416	5.09409	320.174	4.7622	540.106	7.17958	546.3	7.5253
513.784	5.08419	356.64	5.09409	320.369	4.76447	540.369	7.18229	546.68	7.53044
514.152	5.08636	356.839	5.09409	320.616	4.76672	540.726	7.18474	547.078	7.53037
514.478	5.08843	357.08	5.09647	320.87	4.76878	541.124	7.18962	547.433	7.53293
514.725	5.09081	357.363	5.09867	321.028	4.77106	541.457	7.1921	547.706	7.5329
515.066	5.09296	357.641	5.09851	321.246	4.77098	541.727	7.19704	548.072	7.53547
515.438	5.09525	357.777	5.09851	321.487	4.77337	542.09	7.19966	548.488	7.53803
515.754	5.09508	358.135	5.10074	321.81	4.77318	542.486	7.20222	548.829	7.54063
516.007	5.09736	358.413	5.10292	322.006	4.77553	542.833	7.20471	549.098	7.54305
516.349	5.09963	358.658	5.10522	322.132	4.77538	543.085	7.20967	549.478	7.54835
516.718	5.10192	358.865	5.10741	322.377	4.77777	543.456	7.21446	549.876	7.55081
517.043	5.10412	359.115	5.10733	322.57	4.77757	543.851	7.21711	550.235	7.55339
517.428	5.10637	359.358	5.10965	322.757	4.77988	544.191	7.21954	550.497	7.55584
517.633	5.11064	359.606	5.10954	322.883	4.78198	544.457	7.22202	550.877	7.56104
518.001	5.11299	359.863	5.10954	323.168	4.78197	544.821	7.22465	551.279	7.56338
518.32	5.11514	360.09	5.11191	323.29	4.78421	545.22	7.22954	551.62	7.56334
518.574	5.11745	360.382	5.11175	323.483	4.78643	545.556	7.23198	551.896	7.56608
518.915	5.11951	360.653	5.11409	323.702	4.78857	545.815	7.2345	552.269	7.57098
519.287	5.1195	360.941	5.11618	323.936	4.79093	546.186	7.23708	552.674	7.57095
519.603	5.12176	361.112	5.1185	324.144	4.79077	546.578	7.24203	553.033	7.57609
519.843	5.12172	361.359	5.12279	324.297	4.793	546.922	7.24448	553.302	7.58123
520.198	5.12411	361.607	5.12278	324.52	4.79296	547.188	7.24693	553.675	7.5862
520.564	5.12394	361.846	5.12278	324.755	4.79519	547.551	7.25446	554.077	7.59132
520.886	5.12635	362.059	5.12278	324.96	4.79516	547.947	7.25696	554.428	7.59398
521.146	5.12851	362.304	5.12278	325.12	4.79736	548.28	7.25941	554.694	7.59887
521.475	5.13061	362.515	5.12278	325.338	4.79968	548.539	7.26204	555.067	7.6041
521.853	5.13295	362.763	5.12506	325.575	4.79956	548.917	7.26448	555.472	7.60911
522.172	5.13506	362.969	5.12499	325.776	4.80179	549.305	7.26699	555.827	7.61412
522.416	5.13744	363.216	5.12729	325.934	4.80413	549.655	7.26933	556.093	7.61916
522.764	5.1396	363.422	5.12946	326.157	4.80396	549.918	7.2744	556.474	7.62439
523.126	5.14178	363.633	5.13181	326.394	4.80632	550.275	7.27688	556.871	7.62682
523.459	5.14406	363.848	5.13161	326.595	4.80843	550.674	7.27942	557.219	7.63192
523.699	5.14616	364.126	5.13161	326.801	4.81076	551.224	7.28173	557.492	7.63446
524.04	5.15065	364.339	5.13161	327.004	4.81055	551.542	7.28682	557.865	7.63947
524.416	5.15295	364.549	5.13385	327.21	4.81293	551.745	7.28923	558.274	7.6421
524.729	5.15505	364.76	5.13382	327.412	4.81275	552.169	7.29682	558.618	7.6471
524.982	5.15728	365.043	5.13606	327.567	4.81502	552.487	7.29919	558.884	7.64975
525.331	5.15946	365.424	5.13603	327.798	4.81495	552.795	7.30176	559.271	7.65485
525.692	5.16189	365.637	5.13603	328.075	4.81729	553.013	7.30167	559.666	7.65991
526.018	5.16399	365.88	5.13839	328.201	4.81715	553.408	7.30438	560.017	7.66238
526.265	5.16624	366.093	5.13824	328.389	4.81943	553.737	7.30686	560.29	7.66755
526.607	5.16851	366.336	5.14056	328.608	4.82163	554.014	7.30927	560.663	7.67264
526.982	5.16834	366.545	5.14044	328.893	4.82155	554.476	7.31169	561.068	7.67509
527.294	5.17066	366.796	5.14044	328.986	4.8239	554.903	7.3143	561.412	7.68015
527.548	5.1728	367.003	5.14044	329.145	4.82599	555.211	7.31934	561.681	7.6851
527.896	5.17512	367.211	5.14268	329.367	4.82594	555.526	7.32166	562.062	7.69025
528.262	5.1773	367.353	5.14265	329.584	4.82832	555.743	7.32413	562.46	7.69543
528.584	5.17722	367.582	5.14265	329.869	4.83035	556.135	7.32671	562.812	7.69796
528.824	5.17961	367.814	5.14265	330.026	4.83265	556.471	7.32911	563.088	7.70294
529.18	5.1818	368.071	5.14044	330.244	4.8349	556.737	7.3318	563.454	7.70552
529.541	5.18389	368.298	5.14276	330.484	4.83474	557.101	7.33672	563.863	7.70803
529.861	5.18624	368.586	5.14265	330.685	4.83474	557.496	7.33926	564.214	7.71305
530.19	5.1885	368.792	5.14494	330.893	4.83709	557.836	7.34167	564.487	7.71808
530.499	5.19071	369.074	5.14707	331.094	4.83917	558.096	7.34412	564.86	7.72329
530.828	5.19281	369.283	5.14946	331.3	4.83913	558.466	7.34656	565.258	7.72591
531.143	5.195	369.526	5.14927	331.506	4.83913	558.855	7.3491	565.617	7.72843
531.39	5.19498	369.741	5.14927	331.659	4.84139	559.201	7.35155	565.872	7.73097
531.745	5.19955	370.125	5.14927	331.948	4.84357	559.622	7.35408	566.259	7.73594
532.107	5.20395	370.349	5.14927	332.192	4.84353	559.825	7.35665	566.665	7.73849
532.433	5.20612	370.576	5.15154	332.385	4.84353	560.231	7.36172	567.009	7.74111
532.68	5.20833	370.808	5.15148	332.574	4.84592	560.567	7.36417	567.285	7.74366
533.015	5.21066	371.037	5.15148	332.7	4.84808	560.826	7.36659	567.651	7.74613
533.469	5.21502	371.317	5.15369	332.986	4.84793	561.196	7.36916	568.06	7.74851
533.614	5.21725	371.458	5.15369	333.08	4.84793	561.589	7.37411	568.408	7.75121
533.854	5.2196	371.717	5.15369	333.233	4.85014	561.939	7.37899	568.67	7.75366
534.206	5.22163	371.949	5.156	333.455	4.85013	562.191	7.37892	569.057	7.75356
534.548	5.22404	372.225	5.15589	333.673	4.8524	562.555	7.38152	569.459	7.75615
534.893	5.22384	372.44	5.1582	333.894	4.85233	562.961	7.38413	569.803	7.7587
535.193	5.22617	372.718	5.16048	334.087	4.85453	563.293	7.38902	570.075	7.76128
535.483	5.22844	372.926	5.16031	334.274	4.85688	563.556	7.39144	570.456	7.76379
535.686	5.23291	373.142	5.16031	334.395	4.85672	563.928	7.39645	570.854	7.76646
536.071	5.23515	373.281	5.16263	334.654	4.8591	564.326	7.39895	571.202	7.76625
536.367	5.23947	373.539	5.16251	334.838	4.85892	564.666	7.40154	571.467	7.769
536.673	5.24172	373.771	5.16472	335.029	4.86127	564.921	7.40393	571.855	7.7714
536.878	5.24397	374	5.16472	335.155	4.86112	565.292	7.40384	572.25	7.77132
537.236	5.24626	374.224	5.16709	335.386	4.86346	565.684	7.409	572.605	7.77402
537.559	5.24848	374.456	5.16693	335.594	4.86332	566.024	7.41144	572.874	7.77643
537.799	5.25063	374.678	5.16914	335.751	4.86332	566.293	7.41399	573.246	7.77893
538.147	5.25495	374.966	5.16914	335.969	4.86563	566.658	7.41631	573.652	7.78171
538.594	5.25727	375.101	5.17152	336.255	4.86783	567.049	7.41891	574	7.78146
538.736	5.25942	375.365	5.17134	336.351	4.86772	567.389	7.42144	574.266	7.78402
538.99	5.26167	375.597	5.17362	336.507	4.86999	567.645	7.424	574.646	7.78654
539.43	5.26387	375.908	5.17355	336.729	4.86992	568.023	7.42629	575.044	7.7892
539.802	5.26606	376.121	5.17355	336.945	4.87211	568.411	7.42627	575.406	7.79162
540.128	5.26832	376.361	5.17582	337.17	4.87451	568.754	7.43129	575.664	7.79434
540.364	5.27279	376.574	5.17576	337.356	4.87431	569.03	7.43125	576.045	7.79691
540.714	5.27269	376.82	5.17576	337.543	4.87666	569.381	7.43375	576.45	7.79945
541.078	5.27721	377.03	5.17806	337.673	4.87874	569.777	7.43624	576.794	7.80183
541.408	5.27713	377.244	5.17796	337.923	4.88107	570.116	7.43892	577.071	7.80446
541.654	5.27951	377.384	5.18038	338.11	4.88091	570.375	7.44134	577.443	7.80941
541.996	5.28382	377.606	5.18255	338.303	4.88091	570.746	7.44376	577.846	7.80936
542.368	5.28622	377.837	5.18238	338.429	4.88091	571.142	7.44628	578.198	7.81209
542.687	5.28834	378.188	5.18238	338.74	4.88331	571.492	7.44875	578.463	7.81462
542.931	5.29046	378.399	5.18459	338.931	4.88537	571.747	7.45142	578.843	7.81704
543.286	5.29287	378.644	5.18692	339.122	4.88531	572.111	7.45628	579.245	7.81963
543.648	5.29724	378.857	5.18679	339.243	4.88761	572.51	7.45879	579.593	7.82213
543.973	5.2994	379.102	5.18915	339.48	4.88988	572.842	7.46134	579.869	7.82479
544.22	5.30169	379.308	5.19127	339.751	4.8897	573.189	7.4637	580.242	7.8298
544.556	5.30155	379.556	5.19121	339.967	4.8919	573.529	7.46632	580.644	7.82965
544.934	5.30389	379.767	5.19363	340.154	4.8919	573.869	7.47119	580.991	7.83473
545.25	5.30606	380.01	5.19341	340.378	4.8943	574.215	7.47372	581.26	7.83473
545.497	5.30841	380.225	5.19568	340.563	4.8941	574.471	7.47362	581.64	7.83997
545.859	5.31055	380.466	5.19562	340.85	4.8965	574.946	7.47864	582.039	7.84246
546.207	5.31285	380.676	5.19787	341.037	4.8963	575.367	7.4812	582.395	7.84503
546.533	5.31265	380.922	5.20008	341.256	4.89855	575.679	7.48374	582.674	7.84754
546.78	5.31487	381.133	5.20004	341.449	4.90071	575.997	7.48628	583.032	7.85265
547.128	5.31487	381.35	5.20004	341.604	4.9007	576.207	7.4886	583.445	7.85522
547.497	5.3172	381.486	5.20237	341.793	4.90302	576.676	7.49129	583.786	7.8603
547.812	5.31709	381.74	5.20224	342.011	4.90524	576.84	7.49616	584.052	7.86279
548.062	5.31946	381.976	5.20224	342.2	4.90509	577.099	7.49859	584.439	7.86516
548.412	5.32158	382.253	5.20224	342.391	4.90509	577.46	7.50109	584.834	7.86795
548.776	5.3238	382.398	5.20446	342.519	4.90747	577.835	7.5036	585.192	7.8677
549.099	5.32616	382.816	5.20687	342.72	4.90729	578.304	7.50606	585.457	7.8677
549.346	5.32839	383.027	5.20903	342.928	4.90956	578.574	7.50871	585.831	7.87284
549.694	5.33041	383.27	5.2111	343.113	4.91176	578.931	7.51368	586.243	7.87547
550.063	5.33273	383.481	5.21107	343.27	4.91398	579.333	7.51612	586.58	7.87798
550.382	5.3349	383.731	5.21344	343.524	4.91389	579.669	7.52112	586.857	7.88313
550.78	5.33713	383.974	5.21552	343.774	4.91389	579.938	7.52604	587.229	7.8906
550.97	5.33933	384.222	5.21774	343.936	4.91609	580.303	7.5335	587.631	7.8957
551.342	5.34151	384.486	5.22222	344.154	4.91834	580.691	7.53601	587.987	7.89815
551.668	5.34391	384.671	5.22434	344.387	4.91828	581.034	7.53858	588.249	7.90091
551.905	5.34373	384.886	5.22431	344.599	4.9205	581.296	7.54091	588.629	7.90597
552.352	5.34602	385.305	5.22431	344.842	4.92282	581.653	7.5409	589.034	7.90851
552.747	5.35058	385.552	5.22661	344.97	4.92268	582.064	7.54346	589.379	7.91336
553.05	5.35269	385.76	5.22652	345.157	4.92505	582.403	7.5461	589.654	7.9161
553.346	5.35708	386.011	5.22652	345.413	4.92722	582.662	7.55095	590.034	7.92363
553.537	5.36155	386.217	5.22881	345.568	4.92708	583.033	7.55609	590.429	7.92617
553.915	5.36608	386.462	5.23111	345.787	4.92936	583.425	7.56104	590.777	7.92878
554.228	5.3682	386.675	5.23535	346.021	4.92928	583.768	7.56603	591.046	7.93112
554.478	5.3705	386.92	5.23756	346.229	4.93154	584.027	7.57102	591.426	7.93368
554.826	5.37279	387.131	5.23756	346.433	4.93148	584.391	7.5734	591.828	7.93619
555.188	5.37482	387.376	5.23977	346.64	4.93384	584.794	7.57837	592.177	7.94147
555.711	5.37719	387.622	5.24213	346.89	4.93608	585.228	7.58079	592.46	7.94383
556.004	5.37944	387.865	5.24197	347.012	4.93822	585.554	7.58583	592.818	7.94887
556.201	5.38165	388.127	5.24419	347.205	4.94027	585.764	7.58832	593.231	7.95152
556.599	5.38371	388.361	5.24418	347.423	4.94264	586.152	7.59328	593.576	7.95415
556.888	5.38369	388.637	5.24418	347.66	4.94473	586.498	7.59581	593.845	7.95905
557.201	5.38608	388.775	5.24654	347.866	4.94467	586.75	7.59825	594.225	7.96669
557.386	5.38591	388.988	5.2488	348.02	4.94467	587.128	7.60573	594.626	7.9693
557.754	5.38591	389.268	5.25091	348.246	4.94687	587.52	7.60569	594.985	7.97439
558.08	5.38818	389.554	5.2508	348.523	4.94687	587.857	7.60825	595.251	7.98202
558.327	5.39039	389.689	5.2508	348.619	4.94687	588.123	7.61083	595.617	7.98462
558.662	5.39035	389.952	5.25311	348.827	4.94916	588.486	7.61317	596.029	7.98712
559.037	5.39499	390.182	5.25533	349.06	4.94907	588.879	7.61829	596.366	7.98952
559.356	5.39479	390.456	5.25747	349.299	4.95142	589.226	7.62087	596.635	7.99471
559.603	5.39942	390.601	5.25742	349.501	4.95353	589.488	7.62564	597.023	7.99722
559.952	5.39923	390.866	5.25982	349.656	4.95586	589.852	7.63078	597.421	8.00229
560.323	5.40377	391.09	5.26197	349.878	4.95566	590.244	7.63332	597.779	8.00473
560.642	5.40367	391.373	5.26184	350.114	4.96007	590.591	7.63831	598.042	8.00989
560.885	5.40598	391.509	5.26414	350.323	4.96006	590.853	7.64314	598.414	8.01999
561.235	5.40589	391.773	5.26404	350.571	4.96006	591.217	7.64819	598.823	8.0226
561.603	5.40823	392.005	5.26646	350.695	4.96239	591.613	7.65071	599.168	8.02749
561.922	5.41041	392.229	5.26625	350.905	4.96226	591.952	7.65307	599.44	8.02749
562.32	5.41266	392.458	5.2685	351.106	4.96454	592.205	7.65566	599.82	8.03274
562.511	5.4148	392.632	5.27085	351.31	4.96446	592.582	7.66067	600.219	8.03523
562.893	5.41927	392.879	5.27066	351.511	4.96667	592.971	7.66321	600.571	8.03787
563.205	5.42164	393.202	5.27288	351.801	4.96893	593.314	7.66804	600.832	8.04038
563.596	5.42374	393.333	5.27287	351.927	4.97118	593.584	7.668	601.212	8.04276
563.801	5.42365	393.597	5.27517	352.126	4.97105	593.947	7.67311	601.622	8.04802
564.166	5.42602	393.824	5.27508	352.334	4.97343	594.347	7.67569	601.962	8.05043
564.488	5.42817	394.051	5.27744	352.569	4.97556	594.68	7.68063	602.245	8.05289
564.741	5.42809	394.285	5.27961	352.773	4.97545	594.942	7.68546	602.611	8.05285
565.084	5.43042	394.509	5.27949	352.934	4.97545	595.313	7.68814	603.017	8.05808
565.449	5.43259	394.743	5.28406	353.157	4.97765	595.701	7.69301	603.372	8.05792
565.771	5.43253	395.017	5.28391	353.438	4.97994	596.051	7.69554	603.631	8.0606
566.018	5.43477	395.157	5.28612	353.53	4.98207	596.307	7.69812	604.018	8.06577
566.366	5.43709	395.426	5.28611	353.685	4.98204	596.678	7.7006	604.416	8.06553
566.729	5.43928	395.648	5.28838	353.912	4.98649	597.2	7.70539	604.764	8.06825
567.054	5.44153	395.875	5.29068	354.16	4.98644	597.515	7.7081	605.037	8.06807
567.307	5.44141	396.104	5.29053	354.283	4.98864	597.84	7.71296	605.41	8.07061
567.643	5.44363	396.333	5.29274	354.439	4.99101	598.043	7.71553	605.818	8.07321
568.018	5.44598	396.56	5.29274	354.659	4.99084	598.432	7.71795	606.163	8.07575
568.338	5.44823	396.787	5.29512	354.911	4.99084	598.782	7.7205	606.428	8.07844
568.583	5.45038	397.014	5.29494	355.074	4.99084	599.038	7.72292	606.808	8.08075
568.926	5.45272	397.248	5.29494	355.293	4.99304	599.401	7.72781	607.21	8.08332
569.295	5.45695	397.439	5.29724	355.482	4.99304	599.8	7.73032	607.562	8.08329
569.623	5.45923	397.65	5.29956	355.608	4.99524	600.137	7.7303	607.834	8.08606
569.86	5.4615	397.931	5.3016	355.841	4.99753	600.613	7.73295	608.2	8.09106
570.209	5.46139	398.158	5.3038	356.05	4.99969	600.924	7.73538	608.609	8.09365
570.584	5.46362	398.387	5.30618	356.203	5.00204	601.299	7.74049	608.954	8.09605
570.896	5.46361	398.669	5.3083	356.422	5.00183	601.607	7.74283	609.226	8.09875
571.15	5.46588	398.805	5.30819	356.661	5.00183	601.922	7.7453	609.614	8.10122
571.492	5.46583	399.224	5.31054	356.988	5.00183	602.139	7.74525	610.008	8.10358
571.86	5.46824	399.437	5.31039	357.181	5.00414	602.527	7.74784	610.364	8.10887
572.183	5.46805	399.642	5.31263	357.304	5.00403	602.867	7.75031	610.625	8.11139
572.426	5.47041	399.782	5.31489	357.56	5.00631	603.133	7.7528	610.999	8.11628
572.775	5.47257	400.07	5.31714	357.746	5.00623	603.497	7.75526	611.407	8.12147
573.144	5.47486	400.279	5.31938	357.929	5.00849	603.892	7.75772	611.756	8.12393
573.463	5.477	400.524	5.31922	358.059	5.01079	604.229	7.76037	612.031	8.12659
573.716	5.47917	400.735	5.32164	358.298	5.01063	604.492	7.76269	612.405	8.13151
574.058	5.48137	400.98	5.32375	358.497	5.01295	604.87	7.76775	612.802	8.13402
574.43	5.48379	401.191	5.32605	358.707	5.01282	605.254	7.77028	613.161	8.13668
574.745	5.48359	401.504	5.32811	358.911	5.01512	605.601	7.77271	613.423	8.14419
574.992	5.486	401.735	5.32805	359.114	5.01742	606.018	7.77774	613.804	8.14416
575.341	5.48809	401.96	5.33261	359.32	5.01722	606.221	7.78014	614.205	8.14673
575.706	5.49032	402.239	5.3348	359.473	5.01942	606.627	7.78014	614.557	8.14942
576.032	5.49254	402.383	5.33467	359.696	5.0217	606.959	7.78275	614.83	8.15179
576.288	5.49471	402.648	5.33691	359.931	5.02162	607.229	7.78263	615.196	8.15442
576.617	5.49917	402.872	5.33909	360.136	5.02388	607.592	7.78779	615.604	8.15691
576.993	5.50138	403.15	5.34132	360.3	5.02382	607.981	7.79027	615.949	8.15945
577.312	5.50363	403.291	5.34354	360.514	5.02621	608.335	7.79263	616.214	8.1645
577.559	5.50357	403.557	5.3435	360.8	5.02602	608.587	7.79522	616.602	8.16703
577.907	5.50586	403.924	5.34589	360.951	5.02829	608.951	7.8003	617.003	8.17229
578.269	5.50801	404.174	5.34798	361.202	5.02822	609.35	7.80262	617.351	8.17479
578.598	5.51026	404.378	5.34791	361.429	5.03046	609.693	7.80256	617.62	8.17733
578.841	5.51023	404.626	5.35012	361.647	5.03277	609.959	7.80527	617.986	8.17973
579.184	5.51262	404.836	5.35239	361.838	5.03499	610.324	7.80757	618.403	8.18489
579.684	5.51472	405.08	5.35462	362.025	5.03481	610.712	7.81007	618.746	8.18739
579.976	5.5171	405.295	5.35454	362.147	5.03709	611.058	7.81004	619.095	8.18982
580.275	5.51689	405.536	5.35904	362.359	5.03934	611.317	7.81272	619.453	8.19489
580.473	5.51915	405.749	5.36117	362.526	5.03921	611.688	7.81503	619.794	8.19997
580.838	5.52143	405.996	5.36352	362.684	5.04144	612.08	7.8177	620.15	8.20522
581.161	5.52368	406.202	5.36336	362.906	5.04377	612.42	7.82016	620.419	8.21287
581.401	5.52355	406.45	5.36336	363.093	5.04593	612.689	7.82263	620.799	8.21542
581.756	5.52577	406.656	5.36563	363.282	5.0458	613.046	7.82517	621.201	8.22041
582.118	5.52577	406.904	5.36557	363.444	5.0458	613.442	7.82768	621.541	8.22554
582.437	5.52577	407.119	5.3679	363.657	5.0458	613.785	7.82998	621.817	8.23041
582.848	5.52805	407.36	5.36778	363.884	5.04809	614.121	7.8327	622.191	8.23555
583.033	5.52799	407.573	5.37016	364.101	5.048	614.475	7.8375	622.589	8.24059
583.404	5.52799	407.816	5.37227	364.289	5.048	614.807	7.84002	622.947	8.24583
583.727	5.53034	408.026	5.37454	364.48	5.05041	615.15	7.84495	623.216	8.25071
583.973	5.53264	408.274	5.3744	364.606	5.0526	615.42	7.84762	623.59	8.25584
584.322	5.53478	408.515	5.37671	364.808	5.0524	615.777	7.85262	623.995	8.2583
584.684	5.53702	408.763	5.37881	365.013	5.05481	616.176	7.85752	624.343	8.26348
585.009	5.54137	409.027	5.37881	365.202	5.0546	616.512	7.86004	624.616	8.26606
585.257	5.54372	409.252	5.38102	365.421	5.0546	616.778	7.8625	624.988	8.27113
585.598	5.5459	409.535	5.38344	365.706	5.05699	617.149	7.86758	625.387	8.27362
586.045	5.54799	409.675	5.38554	365.89	5.0568	617.534	7.86992	625.749	8.27351
586.197	5.5504	409.939	5.38774	366.117	5.05912	617.88	7.87493	626.008	8.27613
586.434	5.55244	410.164	5.38764	366.239	5.06132	618.143	7.88005	626.388	8.28127
586.79	5.55473	410.339	5.38989	366.428	5.06119	618.507	7.88244	626.79	8.28112
587.171	5.55694	410.592	5.38985	366.684	5.06349	618.91	7.88492	627.137	8.28626
587.371	5.55921	410.849	5.38985	366.839	5.06576	619.246	7.88992	627.413	8.28619
587.621	5.5613	411.078	5.38985	367.062	5.06559	619.501	7.89487	627.779	8.29136
587.967	5.56357	411.256	5.39206	367.293	5.06791	619.873	7.89727	628.195	8.29391
588.312	5.56574	411.495	5.39437	367.498	5.07003	620.268	7.89989	628.536	8.2938
588.658	5.56799	411.763	5.39426	367.657	5.06999	620.611	7.90228	628.805	8.29655
589.049	5.57247	411.988	5.39652	367.876	5.07232	621.08	7.90734	629.185	8.29889
589.348	5.5748	412.271	5.39647	368.113	5.07448	621.399	7.91237	629.58	8.30401
589.546	5.57698	412.411	5.39869	368.316	5.07439	621.763	7.92222	629.935	8.30914
589.938	5.57923	412.671	5.40094	368.472	5.07439	622.078	7.92491	630.205	8.31415
590.237	5.58133	412.905	5.4032	368.698	5.07668	622.4	7.92731	630.585	8.31665
590.576	5.58369	413.178	5.40534	368.975	5.07898	622.806	7.92983	630.99	8.32444
590.882	5.58588	413.319	5.4053	369.072	5.07878	623.236	7.93223	631.334	8.32953
591.22	5.58802	413.585	5.40751	369.232	5.08104	623.544	7.93476	631.596	8.33463
591.516	5.59025	413.809	5.40751	369.45	5.08333	623.87	7.93734	631.984	8.3422
591.822	5.59016	414.041	5.40981	369.67	5.08318	624.08	7.93981	632.378	8.34468
592.204	5.5924	414.336	5.40971	369.952	5.08543	624.486	7.94217	632.733	8.34973
592.609	5.59238	414.586	5.41195	370.109	5.0898	624.913	7.9448	633.01	8.35471
592.902	5.59461	414.794	5.41192	370.331	5.08978	625.222	7.9472	633.376	8.35981
593.192	5.59702	415.002	5.41416	370.612	5.08978	625.432	7.9497	633.781	8.36492
593.389	5.59906	415.142	5.41413	370.709	5.09217	625.862	7.95224	634.129	8.37012
593.78	5.60353	415.409	5.4164	370.868	5.09197	626.173	7.95478	634.402	8.37521
594.083	5.60585	415.634	5.41634	371.086	5.09424	626.488	7.95972	634.781	8.38021
594.382	5.60796	415.865	5.41854	371.307	5.09417	626.699	7.96479	635.176	8.38517
594.573	5.61248	416.092	5.42079	371.525	5.09639	627.087	7.96977	635.535	8.38783
594.951	5.61471	416.319	5.42075	371.716	5.09637	627.433	7.9747	635.793	8.39036
595.267	5.61681	416.684	5.42303	371.968	5.09863	627.7	7.97961	636.173	8.39537
595.507	5.61916	416.934	5.42536	372.089	5.09857	628.057	7.98472	636.582	8.39526
595.863	5.62351	417.145	5.42516	372.312	5.10092	628.46	7.98716	636.924	8.39782
596.231	5.62583	417.39	5.42516	372.533	5.10077	628.795	7.99201	637.199	8.40034
596.55	5.62568	417.603	5.42516	372.719	5.10305	629.05	7.99462	637.573	8.40558
597.034	5.63021	417.844	5.42516	372.912	5.10533	629.429	7.99696	637.978	8.41064
597.244	5.63252	418.052	5.42516	373.164	5.10517	629.825	8.00203	638.329	8.41574
597.636	5.63459	418.304	5.42516	373.353	5.10741	630.161	8.00461	638.591	8.42066
597.925	5.63695	418.508	5.42755	373.542	5.10736	630.416	8.00695	638.971	8.42577
598.224	5.6392	418.721	5.42737	373.664	5.10958	630.787	8.01201	639.373	8.42834
598.428	5.639	418.931	5.42737	373.84	5.10956	631.186	8.01454	639.725	8.43078
598.718	5.64126	419.214	5.42978	374.012	5.1119	631.523	8.01439	639.997	8.43602
599.115	5.64356	419.425	5.42958	374.211	5.11414	631.788	8.01951	640.37	8.43851
599.362	5.64574	419.593	5.42958	374.419	5.11396	632.152	8.0221	640.772	8.44096
599.705	5.64566	419.806	5.42958	374.612	5.11396	632.548	8.02444	641.117	8.44091
600.08	5.64793	420.058	5.42958	374.86	5.11634	632.996	8.0294	641.389	8.44612
600.392	5.65029	420.262	5.43179	375.02	5.11853	633.308	8.03433	641.776	8.45113
600.653	5.65455	420.509	5.43407	375.237	5.12068	633.518	8.03703	642.164	8.45614
600.988	5.65454	420.718	5.43399	375.523	5.12056	633.916	8.0445	642.523	8.46131
601.353	5.65695	420.961	5.43399	375.617	5.12281	634.253	8.047	642.795	8.46391
601.78	5.65917	421.244	5.43399	375.773	5.12276	634.519	8.04948	643.161	8.47156
602.116	5.6614	421.487	5.43399	375.997	5.1251	634.882	8.05186	643.574	8.47652
602.419	5.66357	421.702	5.43624	376.213	5.12715	635.275	8.05438	643.922	8.47912
602.764	5.66342	421.945	5.4362	376.434	5.12954	635.621	8.05929	644.187	8.48413
603.057	5.6657	422.156	5.43852	376.625	5.12935	635.877	8.05924	644.567	8.4918
603.356	5.66795	422.406	5.43841	376.906	5.13168	636.353	8.06432	644.962	8.49431
603.554	5.66786	422.61	5.4408	377.16	5.13394	636.773	8.06688	645.324	8.49685
603.922	5.67236	422.858	5.44297	377.254	5.13375	637.088	8.07179	645.587	8.49949
604.241	5.67457	423.068	5.44282	377.41	5.13606	637.403	8.07684	645.959	8.50695
604.488	5.67677	423.276	5.44282	377.634	5.1382	637.613	8.08185	646.372	8.50947
604.837	5.67903	423.561	5.4452	377.816	5.1405	638.089	8.0867	646.709	8.51467
605.208	5.68123	423.84	5.44503	378.008	5.14034	638.243	8.09182	646.985	8.51708
605.524	5.68349	424.02	5.44503	378.167	5.14254	638.502	8.09684	647.358	8.51965
605.778	5.68789	424.258	5.44731	378.385	5.14254	638.873	8.10173	647.767	8.52214
606.119	5.6901	424.523	5.44724	378.606	5.14254	639.237	8.10674	648.115	8.52734
606.492	5.69006	424.824	5.44724	378.952	5.14493	639.605	8.10914	648.377	8.53231
606.808	5.69241	425.065	5.44956	379.111	5.14703	639.927	8.1143	648.757	8.53985
607.047	5.69459	425.278	5.44944	379.33	5.14922	640.238	8.11919	649.159	8.53983
607.403	5.69679	425.521	5.44944	379.565	5.15144	640.449	8.12163	649.507	8.54256
607.768	5.69672	425.734	5.4518	379.775	5.15363	640.869	8.12672	649.784	8.54502
608.09	5.699	425.942	5.45165	380.022	5.15354	641.173	8.12906	650.164	8.55015
608.344	5.70119	426.083	5.45165	380.215	5.15804	641.505	8.13408	650.565	8.55508
608.679	5.70353	426.347	5.45165	380.463	5.16027	641.709	8.13657	650.913	8.55781
609.058	5.70338	426.576	5.45386	380.65	5.16234	642.097	8.14162	651.175	8.56286
609.377	5.70568	426.747	5.45386	380.841	5.16233	642.447	8.14649	651.555	8.56533
609.771	5.70797	426.999	5.45386	381.025	5.16233	642.703	8.1516	651.957	8.57038
609.968	5.70782	427.256	5.45386	381.286	5.16465	643.067	8.15644	652.308	8.57294
610.334	5.71228	427.488	5.45386	381.468	5.16453	643.466	8.16156	652.589	8.57541
610.662	5.71226	427.715	5.45386	381.722	5.16683	643.806	8.16398	652.954	8.57787
610.903	5.71466	427.942	5.45386	381.848	5.16673	644.068	8.16664	653.356	8.58312
611.344	5.71678	428.173	5.45625	382.098	5.16911	644.432	8.17158	653.708	8.5855
611.739	5.7191	428.396	5.45606	382.291	5.16893	644.831	8.17388	653.973	8.59079
612.032	5.72346	428.683	5.45832	382.477	5.17128	645.178	8.17644	654.361	8.59818
612.331	5.72572	428.819	5.45827	382.599	5.17112	645.426	8.17887	654.755	8.60073
612.528	5.72786	429.078	5.46058	382.855	5.1734	645.805	8.18139	655.114	8.60587
613.025	5.73008	429.312	5.46048	383.103	5.17332	646.193	8.18403	655.379	8.60845
613.321	5.73236	429.488	5.46269	383.26	5.17568	646.529	8.18646	655.745	8.61849
613.607	5.7345	429.731	5.46507	383.453	5.17772	646.798	8.19144	656.165	8.62117
613.817	5.73894	429.995	5.46489	383.671	5.18009	647.163	8.19382	656.502	8.62375
614.259	5.7389	430.222	5.46729	383.862	5.17992	647.558	8.19654	656.778	8.62612
614.449	5.74121	430.395	5.4671	384.139	5.18232	648.104	8.19898	657.152	8.63127
614.91	5.74577	430.643	5.46946	384.362	5.18446	648.43	8.2015	657.553	8.63391
615.094	5.74556	430.907	5.46931	384.521	5.1867	648.64	8.20638	657.909	8.63623
615.463	5.75011	431.139	5.47162	384.71	5.18651	649.053	8.2088	658.17	8.63897
615.785	5.75236	431.307	5.47378	384.929	5.18884	649.375	8.21128	658.544	8.64146
616.029	5.75446	431.555	5.47372	385.118	5.18871	649.739	8.21396	658.952	8.64402
616.377	5.75895	431.817	5.47605	385.34	5.19093	650.05	8.21876	659.3	8.6491
616.818	5.76113	432.044	5.47593	385.558	5.19091	650.421	8.21873	659.576	8.65156
616.969	5.76345	432.326	5.4782	385.778	5.19311	650.733	8.22145	659.949	8.6565
617.216	5.76574	432.462	5.47814	385.969	5.19538	651.048	8.22395	660.347	8.65911
617.562	5.76796	432.82	5.48039	386.188	5.19531	651.363	8.22372	660.699	8.66173
617.904	5.77011	433.094	5.48034	386.377	5.19531	651.779	8.22621	660.961	8.66433
618.252	5.7722	433.304	5.48034	386.57	5.19766	652.102	8.22882	661.349	8.66664
618.545	5.77459	433.454	5.48276	386.691	5.19979	652.414	8.23141	661.75	8.66933
618.844	5.77668	433.728	5.48255	386.864	5.202	652.623	8.2338	662.098	8.6719
619.233	5.77895	433.942	5.48476	387.103	5.20413	653.026	8.23638	662.453	8.67686
619.634	5.78116	434.151	5.48709	387.348	5.2041	653.355	8.23618	662.791	8.6795
619.884	5.7833	434.286	5.48921	387.543	5.2063	653.625	8.23872	663.145	8.68194
620.226	5.78563	434.553	5.49138	387.764	5.20861	653.988	8.24116	663.497	8.68451
620.598	5.78779	434.78	5.49138	387.951	5.2085	654.381	8.24386	663.766	8.68697
621.013	5.78774	434.951	5.49138	388.236	5.21089	654.727	8.24626	664.146	8.68969
621.318	5.79002	435.203	5.49376	388.45	5.21303	654.983	8.24868	664.541	8.69212
621.509	5.79232	435.46	5.49588	388.611	5.2129	655.347	8.25122	664.896	8.69719
621.871	5.7968	435.692	5.49815	388.8	5.2152	655.749	8.2537	665.165	8.69984
622.196	5.7989	435.97	5.50036	389.021	5.2151	656.085	8.25623	665.538	8.70225
622.443	5.80114	436.11	5.50021	389.21	5.2151	656.355	8.25861	665.95	8.70477
622.786	5.80328	436.377	5.50021	389.459	5.21737	656.718	8.2611	666.295	8.70734
623.233	5.80557	436.604	5.50243	389.655	5.21965	657.108	8.26364	666.639	8.71234
623.381	5.8055	436.833	5.50478	389.839	5.21949	657.454	8.2688	666.995	8.71492
623.624	5.8078	437.06	5.50692	389.961	5.22172	657.713	8.27125	667.342	8.71995
624.075	5.81001	437.285	5.50683	390.219	5.22169	658.084	8.27624	667.698	8.72256
624.443	5.81237	437.518	5.50922	390.406	5.22169	658.469	8.28128	667.963	8.72512
624.763	5.81455	437.691	5.51126	390.591	5.22411	658.816	8.28616	668.329	8.72498
625.003	5.81903	437.935	5.51124	390.783	5.22389	659.092	8.29357	668.745	8.72759
625.351	5.82125	438.199	5.51124	391.031	5.22613	659.442	8.29612	669.086	8.73022
625.73	5.82334	438.423	5.51361	391.224	5.2284	659.841	8.3012	669.362	8.73269
626.039	5.82326	438.711	5.51345	391.409	5.22829	660.184	8.30353	669.735	8.73767
626.292	5.82561	438.846	5.51345	391.535	5.23068	660.437	8.30863	670.137	8.74021
626.635	5.82773	439.111	5.51345	391.747	5.23049	660.815	8.31354	670.492	8.74275
627.01	5.8277	439.34	5.51587	391.946	5.23049	661.2	8.32113	670.761	8.7455
627.332	5.83002	439.651	5.51566	392.135	5.23271	661.651	8.32596	671.141	8.74803
627.569	5.83215	439.866	5.51802	392.358	5.23492	661.97	8.33098	671.536	8.75307
627.924	5.83439	440.107	5.52228	392.588	5.23488	662.173	8.3335	671.884	8.75546
628.289	5.83663	440.322	5.52466	392.798	5.23719	662.575	8.33849	672.16	8.76057
628.609	5.83881	440.566	5.52449	392.953	5.23708	662.908	8.34097	672.533	8.76573
628.859	5.83881	440.844	5.52449	393.176	5.23933	663.251	8.34587	672.932	8.7708
629.2	5.84106	441.092	5.52669	393.457	5.24148	663.594	8.34852	673.286	8.77574
629.572	5.84331	441.3	5.52669	393.579	5.24148	663.934	8.35099	673.631	8.77848
629.888	5.84325	441.55	5.52906	393.818	5.24148	664.276	8.35586	673.986	8.78086
630.141	5.84556	441.756	5.53116	394.021	5.2438	664.539	8.36096	674.334	8.78606
630.484	5.84547	442.001	5.53111	394.227	5.24368	664.903	8.36328	674.681	8.78861
630.852	5.84997	442.219	5.53331	394.433	5.24589	665.302	8.36828	674.958	8.79098
631.181	5.85221	442.455	5.53558	394.59	5.25033	665.634	8.37345	675.324	8.79349
631.424	5.85445	442.67	5.53552	394.809	5.25258	665.904	8.37583	675.737	8.79618
631.766	5.85669	442.914	5.53552	395.094	5.25487	666.275	8.37845	676.085	8.80113
632.138	5.85893	443.122	5.53782	395.346	5.25467	666.66	8.38095	676.342	8.80374
632.458	5.85879	443.372	5.54009	395.596	5.25467	667.007	8.38322	676.73	8.81129
632.694	5.85879	443.58	5.53994	395.785	5.25687	667.263	8.38573	677.129	8.81394
633.049	5.86101	443.828	5.53994	396.009	5.25687	667.633	8.3907	677.483	8.81641
633.418	5.86101	444.038	5.54217	396.196	5.25922	668.026	8.39333	677.749	8.81895
633.743	5.86331	444.244	5.54214	396.416	5.25907	668.366	8.39587	678.122	8.82394
633.984	5.86323	444.389	5.54214	396.634	5.26128	668.642	8.39825	678.538	8.829
634.326	5.86559	444.67	5.54435	396.794	5.26127	668.999	8.40071	678.878	8.83416
634.704	5.86778	444.878	5.54673	397.014	5.26127	669.391	8.40323	679.141	8.83923
635.02	5.86999	445.091	5.54889	397.201	5.26354	669.737	8.40828	679.529	8.84433
635.267	5.87213	445.299	5.54876	397.327	5.26347	670.154	8.4108	679.926	8.84944
635.615	5.87441	445.582	5.55108	397.503	5.26347	670.365	8.41323	680.278	8.85189
635.981	5.87667	445.755	5.55097	397.734	5.26584	670.756	8.41823	680.547	8.85692
636.303	5.8789	445.998	5.55097	397.988	5.26566	671.096	8.4207	680.927	8.86216
636.55	5.87877	446.251	5.55097	398.179	5.26806	671.366	8.42571	681.329	8.86466
636.905	5.881	446.489	5.55327	398.458	5.27028	671.729	8.42825	681.67	8.86717
637.267	5.88099	446.7	5.55318	398.651	5.27006	672.128	8.43567	681.946	8.86701
637.586	5.88335	446.915	5.55318	398.867	5.27226	672.461	8.44058	682.319	8.86958
637.839	5.88321	447.055	5.55539	399.058	5.27226	672.724	8.44053	682.724	8.87213
638.175	5.88552	447.315	5.55539	399.279	5.27467	673.102	8.44324	683.075	8.87472
638.55	5.88777	447.544	5.55539	399.497	5.27446	673.609	8.44562	683.344	8.87986
638.869	5.89223	447.827	5.55539	399.719	5.27446	673.931	8.44819	683.726	8.8797
639.115	5.89658	447.967	5.55765	399.95	5.27673	674.243	8.45065	684.12	8.88248
639.465	5.89653	448.224	5.55759	400.158	5.27893	674.453	8.45318	684.471	8.8849
639.83	5.8988	448.454	5.55993	400.319	5.27886	674.856	8.45549	684.744	8.88477
640.254	5.90114	448.734	5.5598	400.533	5.28126	675.191	8.45821	685.11	8.88731
640.544	5.90322	448.874	5.5598	400.819	5.28333	675.446	8.46052	685.523	8.88731
640.734	5.90549	449.139	5.5598	400.945	5.28566	675.832	8.46545	685.874	8.89
641.113	5.90781	449.368	5.5598	401.134	5.28767	676.21	8.47047	686.136	8.88984
641.435	5.91002	449.593	5.56204	401.356	5.28995	676.56	8.47043	686.523	8.89496
641.751	5.91216	449.892	5.56201	401.669	5.29221	677.029	8.47313	687.004	8.89769
642.129	5.91433	450.137	5.56201	401.858	5.29205	677.348	8.47796	687.158	8.89745
642.32	5.91656	450.35	5.56201	402.045	5.29426	677.712	8.48054	687.434	8.90012
642.718	5.91874	450.594	5.56201	402.17	5.2965	678.02	8.48562	687.8	8.90266
642.959	5.91873	450.804	5.56427	402.41	5.29645	678.352	8.48791	688.184	8.90525
643.3	5.921	451.117	5.56421	402.613	5.29645	678.653	8.4929	688.561	8.9077
643.682	5.92552	451.363	5.56421	402.771	5.29864	679.074	8.49535	688.879	8.91028
643.994	5.92765	451.611	5.56421	402.989	5.30092	679.392	8.49794	689.207	8.91285
644.248	5.92991	451.871	5.56653	403.278	5.30084	679.704	8.50053	689.422	8.91525
644.59	5.92983	452.104	5.56642	403.368	5.30312	679.92	8.50541	689.848	8.9152
645.024	5.93429	452.275	5.56876	403.572	5.30304	680.6	8.5104	690.179	8.92034
645.182	5.93427	452.523	5.56863	403.811	5.30532	680.754	8.51536	690.497	8.92028
645.429	5.93659	452.787	5.57099	404.011	5.30524	681.076	8.52049	690.713	8.92284
645.774	5.94098	453.011	5.57084	404.183	5.30524	681.488	8.52527	691.118	8.92548
646.126	5.94315	453.187	5.57312	404.344	5.30755	681.678	8.53039	691.463	8.92535
646.462	5.94551	453.435	5.57304	404.565	5.30978	681.965	8.53279	691.732	8.92813
646.764	5.94994	453.694	5.57304	404.751	5.30964	682.301	8.53529	692.112	8.93057
647.011	5.95222	453.924	5.5709	404.97	5.31185	682.651	8.5403	692.506	8.9332
647.301	5.95667	454.104	5.57084	405.19	5.31406	683.036	8.54283	692.862	8.93572
647.649	5.95647	454.347	5.57084	405.385	5.31403	683.379	8.54791	693.138	8.93808
647.942	5.961	454.609	5.57084	405.509	5.31642	683.645	8.55023	693.504	8.94321
648.242	5.96091	454.833	5.57304	405.681	5.31623	684.016	8.55529	693.913	8.94587
648.439	5.96327	455.011	5.57304	405.918	5.31857	684.408	8.55776	694.26	8.9482
648.807	5.96556	455.254	5.57304	406.168	5.32064	684.741	8.56272	694.537	8.95332
649.126	5.96995	455.518	5.57304	406.357	5.3229	685.003	8.56764	694.91	8.95584
649.38	5.96979	455.75	5.57538	406.577	5.32283	685.374	8.57264	695.391	8.95856
649.716	5.97442	455.919	5.57525	406.827	5.3252	685.766	8.58028	695.556	8.96101
650.093	5.97423	456.171	5.57748	407.018	5.32727	686.113	8.58257	695.818	8.96352
650.413	5.97423	456.435	5.57746	407.207	5.32723	686.369	8.58766	696.187	8.96601
650.656	5.97423	456.66	5.57746	407.461	5.32961	686.732	8.59008	696.574	8.96593
[truncated: 2,108 more rows]

## Sheet: Supplementary Fig. 8
Stress relaxation curve of the pristine cEVA sample containing TBD but without adding AC-PCL-AN
Time	Relative Stress
min	%
3.01
3.09	100
3.1	95.56
3.14	88.32
3.17	83.24
3.2	79.66
3.25	75.45
3.3	72.39
3.37	69.18
3.45	66.07
3.55	63.06
3.67	60.45
3.8	57.96
3.97	55.46
4.17	53.08
4.4	50.83
4.69	48.56
5.04	46.43
5.45	44.27
5.95	42.15
6.55	40.05
7.27	38.11
8.14	35.94
9.17	33.85
10.4	31.7
11.89	29.84
13.67	27.79
15.8	25.86
18.37	23.89
21.45	21.99
25.15	20.23
29.59	18.6
33	17.59

## Sheet: Supplementary Fig. 10
Comparison of the mechanical properties between the original and reprocessed TSFF samples
Reprocess times	Tensile strength		Young's modulus		Elongation at break
	MPa		MPa		%
Original	8.35933	0.23838	0.46533	0.03601	1317.78	30.037
1	8.24933	0.18285	0.45467	0.03009	1331.55	46.0667
2	8.35	0.38664	0.47	0.04744	1271.01	15.2457
3	7.68333	0.57775	0.473	0.03021	1285.02	79.2255

## Sheet: Supplementary Fig. 11
FT-IR curves of the original and reprocessed TSFF samples
Wavenumber	Transmittance	Wavenumber	Transmittance
nm	%	nm	%
	Original		Reprocessed
650	100	650	100
650	99.9	650	99.8
651	99.9	651	99.7
651	99.9	651	99.7
652	99.9	652	99.7
652	99.9	652	99.7
653	99.9	653	99.6
653	99.9	653	99.6
654	99.9	654	99.6
654	99.8	654	99.6
655	99.8	655	99.6
655	99.8	655	99.6
656	99.8	656	99.6
656	99.8	656	99.6
657	99.8	657	99.6
657	99.8	657	99.6
658	99.8	658	99.6
658	99.9	658	99.6
659	99.9	659	99.6
659	99.9	659	99.6
660	99.9	660	99.6
660	99.9	660	99.6
661	99.9	661	99.6
661	99.9	661	99.6
661	99.8	661	99.6
662	99.8	662	99.6
662	99.8	662	99.6
663	99.8	663	99.6
663	99.8	663	99.6
664	99.8	664	99.6
664	99.8	664	99.5
665	99.8	665	99.5
665	99.8	665	99.5
666	99.8	666	99.5
666	99.8	666	99.5
667	99.8	667	99.5
667	99.8	667	99.5
668	99.8	668	99.5
668	99.7	668	99.5
669	99.7	669	99.5
669	99.7	669	99.5
670	99.7	670	99.5
670	99.7	670	99.5
671	99.7	671	99.5
671	99.7	671	99.5
672	99.7	672	99.5
672	99.7	672	99.4
673	99.7	673	99.4
673	99.7	673	99.4
674	99.7	674	99.3
674	99.7	674	99.3
674	99.7	674	99.3
675	99.7	675	99.3
675	99.7	675	99.3
676	99.7	676	99.3
676	99.7	676	99.2
677	99.7	677	99.2
677	99.7	677	99.2
678	99.6	678	99.2
678	99.6	678	99.2
679	99.6	679	99.2
679	99.6	679	99.2
680	99.6	680	99.2
680	99.6	680	99.2
681	99.5	681	99.2
681	99.5	681	99.2
682	99.5	682	99.2
682	99.5	682	99.1
683	99.5	683	99.1
683	99.4	683	99.1
684	99.4	684	99
684	99.4	684	99
685	99.3	685	98.9
685	99.3	685	98.9
686	99.2	686	98.8
686	99.2	686	98.7
687	99.1	687	98.6
687	99	687	98.6
688	98.9	688	98.5
688	98.8	688	98.4
688	98.7	688	98.3
689	98.6	689	98.2
689	98.6	689	98.1
690	98.5	690	98
690	98.4	690	97.9
691	98.4	691	97.9
691	98.3	691	97.8
692	98.3	692	97.8
692	98.3	692	97.7
693	98.2	693	97.7
693	98.2	693	97.6
694	98.2	694	97.6
694	98.1	694	97.5
695	98.1	695	97.5
695	98	695	97.4
696	97.9	696	97.3
696	97.8	696	97.2
697	97.7	697	97.1
697	97.5	697	97
698	97.4	698	96.8
698	97.3	698	96.7
699	97.2	699	96.6
699	97	699	96.5
700	96.9	700	96.4
700	96.9	700	96.3
701	96.8	701	96.2
701	96.8	701	96.1
701	96.8	701	96.1
702	96.8	702	96.1
702	96.8	702	96.1
703	96.8	703	96.1
703	96.8	703	96.1
704	96.9	704	96.2
704	96.9	704	96.2
705	96.9	705	96.2
705	96.9	705	96.2
706	97	706	96.2
706	96.9	706	96.2
707	96.9	707	96.2
707	96.9	707	96.2
708	96.8	708	96.1
708	96.8	708	96.1
709	96.7	709	96
709	96.6	709	95.9
710	96.4	710	95.8
710	96.3	710	95.7
711	96.1	711	95.5
711	95.9	711	95.4
712	95.7	712	95.2
712	95.4	712	95
713	95.1	713	94.7
713	94.8	713	94.5
714	94.4	714	94.1
714	94	714	93.8
715	93.6	715	93.4
715	93.1	715	92.9
715	92.6	715	92.4
716	92	716	92
716	91.5	716	91.4
717	90.9	717	91
717	90.4	717	90.5
718	90	718	90.1
718	89.6	718	89.8
719	89.3	719	89.5
719	89.2	719	89.4
720	89.1	720	89.3
720	89.1	720	89.3
721	89.2	721	89.5
721	89.4	721	89.6
722	89.7	722	89.9
722	90	722	90.2
723	90.3	723	90.6
723	90.7	723	91
724	91.2	724	91.4
724	91.6	724	91.8
725	92	725	92.2
725	92.5	725	92.6
726	92.9	726	93
726	93.3	726	93.4
727	93.7	727	93.8
727	94.1	727	94.2
728	94.5	728	94.6
728	94.9	728	94.9
728	95.2	728	95.2
729	95.6	729	95.5
729	95.9	729	95.8
730	96.2	730	96.1
730	96.5	730	96.3
731	96.7	731	96.6
731	97	731	96.8
732	97.2	732	97
732	97.4	732	97.2
733	97.6	733	97.3
733	97.7	733	97.5
734	97.8	734	97.6
734	97.9	734	97.7
735	98	735	97.8
735	98.1	735	97.9
736	98.2	736	98
736	98.2	736	98.1
737	98.3	737	98.2
737	98.3	737	98.2
738	98.4	738	98.3
738	98.5	738	98.3
739	98.5	739	98.4
739	98.6	739	98.4
740	98.7	740	98.5
740	98.7	740	98.5
741	98.8	741	98.5
741	98.8	741	98.5
742	98.8	742	98.6
742	98.9	742	98.6
742	98.9	742	98.6
743	98.9	743	98.6
743	99	743	98.7
744	99	744	98.7
744	99	744	98.7
745	99	745	98.7
745	99	745	98.8
746	99	746	98.8
746	99	746	98.8
747	99	747	98.8
747	99	747	98.8
748	99	748	98.8
748	99	748	98.8
749	99.1	749	98.8
749	99.1	749	98.9
750	99.1	750	98.9
750	99.1	750	98.9
751	99.1	751	98.9
751	99.1	751	98.9
752	99.1	752	98.8
752	99.1	752	98.8
753	99.1	753	98.8
753	99.1	753	98.8
754	99	754	98.8
754	99	754	98.7
755	99	755	98.7
755	98.9	755	98.6
755	98.9	755	98.6
756	98.8	756	98.5
756	98.8	756	98.5
757	98.7	757	98.4
757	98.7	757	98.3
758	98.6	758	98.3
758	98.6	758	98.2
759	98.5	759	98.1
759	98.5	759	98
760	98.4	760	98
760	98.4	760	97.9
761	98.3	761	97.8
761	98.3	761	97.8
762	98.2	762	97.7
762	98.2	762	97.7
763	98.2	763	97.6
763	98.1	763	97.6
764	98.1	764	97.6
764	98.1	764	97.6
765	98.2	765	97.7
765	98.2	765	97.7
766	98.3	766	97.8
766	98.4	766	97.9
767	98.5	767	97.9
767	98.5	767	98
768	98.6	768	98.1
768	98.7	768	98.2
769	98.8	769	98.3
769	98.9	769	98.4
769	99	769	98.5
770	99.1	770	98.6
770	99.1	770	98.7
771	99.2	771	98.8
771	99.3	771	98.9
772	99.3	772	99
772	99.4	772	99.1
773	99.4	773	99.1
773	99.5	773	99.2
774	99.5	774	99.2
774	99.6	774	99.3
775	99.6	775	99.3
775	99.7	775	99.4
776	99.7	776	99.4
776	99.7	776	99.5
777	99.7	777	99.5
777	99.8	777	99.5
778	99.8	778	99.6
778	99.8	778	99.6
779	99.8	779	99.6
779	99.8	779	99.6
780	99.8	780	99.7
780	99.8	780	99.7
781	99.8	781	99.7
781	99.8	781	99.7
782	99.8	782	99.7
782	99.8	782	99.7
782	99.8	782	99.7
783	99.8	783	99.7
783	99.8	783	99.7
784	99.8	784	99.7
784	99.8	784	99.7
785	99.8	785	99.7
785	99.8	785	99.7
786	99.8	786	99.7
786	99.8	786	99.7
787	99.8	787	99.7
787	99.8	787	99.7
788	99.8	788	99.7
788	99.8	788	99.6
789	99.8	789	99.6
789	99.7	789	99.6
790	99.7	790	99.6
790	99.7	790	99.5
791	99.6	791	99.5
791	99.6	791	99.5
792	99.6	792	99.4
792	99.6	792	99.4
793	99.5	793	99.4
793	99.5	793	99.3
794	99.5	794	99.3
794	99.4	794	99.3
795	99.4	795	99.3
795	99.4	795	99.3
796	99.3	796	99.2
796	99.3	796	99.2
796	99.3	796	99.2
797	99.3	797	99.2
797	99.2	797	99.2
798	99.2	798	99.2
798	99.2	798	99.2
799	99.2	799	99.2
799	99.2	799	99.1
800	99.2	800	99.1
800	99.2	800	99.1
801	99.2	801	99.1
801	99.2	801	99.2
802	99.2	802	99.2
802	99.3	802	99.2
803	99.3	803	99.2
803	99.3	803	99.2
804	99.3	804	99.3
804	99.3	804	99.3
805	99.3	805	99.3
805	99.3	805	99.4
806	99.4	806	99.4
806	99.4	806	99.4
807	99.4	807	99.4
807	99.4	807	99.4
808	99.4	808	99.4
808	99.4	808	99.4
809	99.5	809	99.5
809	99.5	809	99.5
809	99.5	809	99.5
810	99.5	810	99.5
810	99.5	810	99.5
811	99.5	811	99.5
811	99.5	811	99.5
812	99.5	812	99.5
812	99.5	812	99.5
813	99.5	813	99.5
813	99.5	813	99.5
814	99.5	814	99.6
814	99.5	814	99.6
815	99.6	815	99.6
815	99.6	815	99.6
816	99.6	816	99.6
816	99.6	816	99.6
817	99.6	817	99.6
817	99.6	817	99.6
818	99.6	818	99.6
818	99.6	818	99.6
819	99.6	819	99.7
819	99.6	819	99.7
820	99.6	820	99.7
820	99.6	820	99.7
821	99.6	821	99.7
821	99.6	821	99.7
822	99.6	822	99.7
822	99.6	822	99.7
823	99.6	823	99.7
823	99.6	823	99.7
823	99.6	823	99.7
824	99.6	824	99.7
824	99.6	824	99.7
825	99.6	825	99.7
825	99.6	825	99.7
826	99.6	826	99.7
826	99.7	826	99.7
827	99.7	827	99.7
827	99.7	827	99.7
828	99.7	828	99.7
828	99.7	828	99.7
829	99.7	829	99.7
829	99.7	829	99.7
830	99.7	830	99.7
830	99.7	830	99.7
831	99.7	831	99.7
831	99.7	831	99.7
832	99.6	832	99.7
832	99.6	832	99.7
833	99.6	833	99.7
833	99.6	833	99.7
834	99.6	834	99.7
834	99.6	834	99.7
835	99.6	835	99.7
835	99.6	835	99.7
836	99.6	836	99.7
836	99.6	836	99.7
836	99.6	836	99.7
837	99.6	837	99.7
837	99.6	837	99.7
838	99.6	838	99.7
838	99.6	838	99.6
839	99.6	839	99.6
839	99.6	839	99.6
840	99.6	840	99.6
840	99.6	840	99.6
841	99.5	841	99.6
841	99.5	841	99.6
842	99.5	842	99.6
842	99.5	842	99.6
843	99.5	843	99.6
843	99.5	843	99.6
844	99.5	844	99.6
844	99.5	844	99.5
845	99.5	845	99.5
845	99.4	845	99.5
846	99.4	846	99.5
846	99.4	846	99.5
847	99.4	847	99.5
847	99.4	847	99.5
848	99.4	848	99.5
848	99.4	848	99.5
849	99.4	849	99.4
849	99.4	849	99.4
850	99.4	850	99.4
850	99.4	850	99.4
850	99.4	850	99.4
851	99.4	851	99.4
851	99.4	851	99.4
852	99.4	852	99.4
852	99.4	852	99.4
853	99.4	853	99.4
853	99.4	853	99.4
854	99.4	854	99.4
854	99.4	854	99.4
855	99.4	855	99.4
855	99.4	855	99.4
856	99.4	856	99.4
856	99.4	856	99.4
857	99.4	857	99.4
857	99.3	857	99.4
858	99.3	858	99.4
858	99.3	858	99.3
859	99.3	859	99.3
859	99.2	859	99.3
860	99.2	860	99.3
860	99.2	860	99.2
861	99.2	861	99.2
861	99.2	861	99.2
862	99.2	862	99.2
862	99.2	862	99.2
863	99.2	863	99.2
863	99.2	863	99.2
863	99.2	863	99.2
864	99.2	864	99.2
864	99.2	864	99.2
865	99.2	865	99.2
865	99.2	865	99.2
866	99.2	866	99.3
866	99.3	866	99.3
867	99.3	867	99.3
867	99.3	867	99.4
868	99.3	868	99.4
868	99.3	868	99.4
869	99.4	869	99.5
869	99.4	869	99.5
870	99.4	870	99.5
870	99.4	870	99.5
871	99.4	871	99.5
871	99.4	871	99.5
872	99.4	872	99.5
872	99.4	872	99.5
873	99.4	873	99.5
873	99.4	873	99.5
874	99.4	874	99.5
874	99.4	874	99.5
875	99.4	875	99.5
875	99.4	875	99.5
876	99.4	876	99.5
876	99.4	876	99.5
877	99.4	877	99.5
877	99.4	877	99.5
877	99.4	877	99.5
878	99.4	878	99.5
878	99.4	878	99.5
879	99.4	879	99.4
879	99.3	879	99.4
880	99.3	880	99.4
880	99.3	880	99.4
881	99.3	881	99.4
881	99.3	881	99.5
882	99.3	882	99.5
882	99.3	882	99.5
883	99.3	883	99.5
883	99.3	883	99.5
884	99.3	884	99.5
884	99.3	884	99.5
885	99.3	885	99.5
885	99.3	885	99.5
886	99.3	886	99.5
886	99.3	886	99.5
887	99.3	887	99.5
887	99.3	887	99.5
888	99.3	888	99.5
888	99.3	888	99.5
889	99.3	889	99.5
889	99.3	889	99.5
890	99.3	890	99.5
890	99.3	890	99.5
890	99.3	890	99.5
891	99.3	891	99.5
891	99.3	891	99.5
892	99.3	892	99.5
892	99.3	892	99.5
893	99.3	893	99.5
893	99.3	893	99.5
894	99.3	894	99.5
894	99.3	894	99.5
895	99.3	895	99.5
895	99.3	895	99.5
896	99.3	896	99.5
896	99.3	896	99.5
897	99.3	897	99.5
897	99.3	897	99.5
898	99.3	898	99.5
898	99.3	898	99.5
899	99.3	899	99.5
899	99.3	899	99.5
900	99.3	900	99.5
900	99.3	900	99.5
901	99.3	901	99.5
901	99.3	901	99.5
902	99.3	902	99.5
902	99.3	902	99.5
903	99.3	903	99.5
903	99.3	903	99.5
904	99.2	904	99.5
904	99.2	904	99.5
904	99.2	904	99.5
905	99.2	905	99.5
905	99.2	905	99.5
906	99.2	906	99.5
906	99.2	906	99.5
907	99.2	907	99.5
907	99.1	907	99.4
908	99.1	908	99.4
908	99.1	908	99.4
909	99.1	909	99.3
909	99.1	909	99.3
910	99	910	99.3
910	99	910	99.3
911	99	911	99.2
911	99	911	99.2
912	98.9	912	99.2
912	98.9	912	99.2
913	98.9	913	99.2
913	98.8	913	99.1
914	98.8	914	99.1
914	98.8	914	99.1
915	98.7	915	99
915	98.7	915	99
916	98.7	916	98.9
916	98.6	916	98.9
917	98.6	917	98.9
917	98.5	917	98.8
917	98.5	917	98.8
918	98.4	918	98.8
918	98.4	918	98.7
919	98.3	919	98.7
919	98.3	919	98.6
920	98.2	920	98.6
920	98.2	920	98.5
921	98.1	921	98.5
921	98	921	98.4
922	98	922	98.3
922	97.9	922	98.2
923	97.8	923	98.1
923	97.7	923	98
924	97.6	924	97.9
924	97.4	924	97.8
925	97.3	925	97.7
925	97.2	925	97.6
926	97	926	97.4
926	96.9	926	97.3
927	96.7	927	97.1
927	96.5	927	97
928	96.4	928	96.8
928	96.2	928	96.7
929	96.1	929	96.5
929	95.9	929	96.3
930	95.7	930	96.2
930	95.6	930	96
930	95.4	930	95.8
931	95.3	931	95.7
931	95.1	931	95.6
932	95	932	95.4
932	94.9	932	95.3
933	94.8	933	95.3
933	94.7	933	95.2
934	94.6	934	95.1
934	94.6	934	95.1
935	94.6	935	95.1
935	94.6	935	95.1
936	94.6	936	95.1
936	94.6	936	95.1
937	94.7	937	95.2
937	94.7	937	95.3
938	94.8	938	95.3
938	94.9	938	95.4
939	95	939	95.5
939	95.1	939	95.5
940	95.1	940	95.6
940	95.2	940	95.7
941	95.3	941	95.7
941	95.4	941	95.8
942	95.4	942	95.8
942	95.5	942	95.9
943	95.5	943	95.9
943	95.6	943	96
944	95.6	944	96
944	95.6	944	96
944	95.7	944	96.1
945	95.7	945	96.1
945	95.7	945	96.1
946	95.7	946	96.1
946	95.7	946	96.1
947	95.7	947	96.1
947	95.7	947	96.1
948	95.7	948	96
948	95.7	948	96
949	95.7	949	96
949	95.6	949	95.9
950	95.6	950	95.9
950	95.6	950	95.8
951	95.5	951	95.8
951	95.5	951	95.8
952	95.5	952	95.7
952	95.4	952	95.7
953	95.4	953	95.6
953	95.3	953	95.6
954	95.3	954	95.5
954	95.3	954	95.4
955	95.2	955	95.4
955	95.2	955	95.3
956	95.1	956	95.3
956	95.1	956	95.3
957	95.1	957	95.2
957	95	957	95.2
957	95	957	95.2
958	95	958	95.2
958	95	958	95.2
959	95	959	95.2
959	95	959	95.2
960	95	960	95.2
960	95	960	95.2
961	95	961	95.2
961	95	961	95.2
962	95	962	95.2
962	95.1	962	95.2
963	95.1	963	95.2
963	95.1	963	95.3
964	95.2	964	95.3
964	95.2	964	95.3
965	95.3	965	95.4
965	95.3	965	95.4
966	95.4	966	95.5
966	95.4	966	95.5
967	95.5	967	95.6
967	95.5	967	95.6
968	95.5	968	95.7
968	95.6	968	95.8
969	95.6	969	95.8
969	95.7	969	95.9
970	95.7	970	95.9
970	95.7	970	95.9
971	95.8	971	96
971	95.8	971	96
971	95.8	971	96
972	95.8	972	96
972	95.9	972	96.1
973	95.9	973	96.1
973	95.9	973	96.1
974	95.9	974	96.1
974	95.9	974	96.1
975	96	975	96.1
975	96	975	96.1
976	96	976	96.1
976	96	976	96.1
977	96	977	96.1
977	96	977	96.1
978	96	978	96.1
978	96	978	96.1
979	96	979	96.1
979	96	979	96.1
980	96	980	96.2
980	96	980	96.2
981	96	981	96.2
981	96	981	96.2
982	96	982	96.1
982	95.9	982	96.1
983	95.9	983	96.1
983	95.9	983	96.1
984	95.9	984	96.1
984	95.9	984	96.1
984	95.9	984	96
985	95.9	985	96
985	95.8	985	96
986	95.8	986	96
986	95.8	986	95.9
987	95.7	987	95.9
987	95.7	987	95.8
988	95.7	988	95.8
988	95.6	988	95.7
989	95.6	989	95.7
989	95.5	989	95.6
990	95.5	990	95.6
990	95.4	990	95.5
991	95.4	991	95.5
991	95.3	991	95.4
992	95.3	992	95.4
992	95.2	992	95.3
993	95.2	993	95.3
993	95.1	993	95.2
994	95	994	95.1
994	95	994	95.1
995	94.9	995	95
995	94.8	995	94.9
996	94.7	996	94.8
996	94.6	996	94.7
997	94.5	997	94.6
997	94.4	997	94.5
998	94.3	998	94.4
998	94.2	998	94.3
998	94.1	998	94.2
999	93.9	999	94
999	93.8	999	93.9
1000	93.7	1000	93.8
1000	93.5	1000	93.6
1000	93.4	1000	93.5
1000	93.2	1000	93.4
1000	93	1000	93.2
1000	92.8	1000	93
1000	92.6	1000	92.9
1000	92.4	1000	92.7
1000	92.2	1000	92.5
1000	92	1000	92.3
1000	91.7	1000	92
1010	91.5	1010	91.8
1010	91.2	1010	91.5
1010	90.9	1010	91.2
1010	90.6	1010	90.9
1010	90.3	1010	90.6
1010	90	1010	90.3
1010	89.6	1010	90
1010	89.2	1010	89.6
1010	88.8	1010	89.2
1010	88.4	1010	88.8
1010	88	1010	88.4
1010	87.5	1010	88
1010	87.1	1010	87.5
1010	86.6	1010	87.1
1010	86.1	1010	86.6
1010	85.6	1010	86.1
1010	85.1	1010	85.6
1010	84.6	1010	85.1
1010	84.1	1010	84.7
1010	83.6	1010	84.2
1010	83.2	1010	83.7
1020	82.7	1020	83.3
1020	82.3	1020	82.9
1020	81.9	1020	82.5
1020	81.6	1020	82.1
1020	81.3	1020	81.8
1020	81	1020	81.6
1020	80.8	1020	81.3
1020	80.6	1020	81.2
1020	80.5	1020	81.1
1020	80.4	1020	81
1020	80.4	1020	81
1020	80.5	1020	81
1020	80.6	1020	81.1
1020	80.7	1020	81.3
1020	80.9	1020	81.5
1020	81.2	1020	81.7
1020	81.5	1020	81.9
1020	81.8	1020	82.2
1020	82.1	1020	82.5
1020	82.5	1020	82.9
1020	82.8	1020	83.2
1030	83.2	1030	83.6
1030	83.6	1030	83.9
1030	84	1030	84.3
1030	84.4	1030	84.7
1030	84.7	1030	85.1
1030	85.1	1030	85.4
1030	85.5	1030	85.8
1030	85.8	1030	86.1
1030	86.2	1030	86.4
1030	86.5	1030	86.8
1030	86.8	1030	87.1
1030	87.2	1030	87.4
1030	87.5	1030	87.6
1030	87.8	1030	87.9
1030	88.1	1030	88.2
1030	88.3	1030	88.4
1030	88.6	1030	88.6
1030	88.8	1030	88.8
1030	89	1030	89
1030	89.1	1030	89.2
1040	89.3	1040	89.3
1040	89.4	1040	89.4
1040	89.5	1040	89.5
1040	89.6	1040	89.6
1040	89.7	1040	89.7
1040	89.8	1040	89.8
1040	89.8	1040	89.8
1040	89.9	1040	89.9
1040	89.9	1040	89.9
1040	90	1040	89.9
1040	90	1040	89.9
1040	90	1040	89.9
1040	90	1040	89.9
1040	90	1040	89.9
1040	90	1040	89.9
1040	90	1040	89.9
1040	90	1040	89.9
1040	90	1040	89.9
1040	90.1	1040	89.9
1040	90.1	1040	89.9
1040	90.1	1040	89.9
1050	90.2	1050	89.9
1050	90.2	1050	90
1050	90.3	1050	90
1050	90.4	1050	90
1050	90.4	1050	90.1
1050	90.5	1050	90.2
1050	90.6	1050	90.2
1050	90.6	1050	90.3
1050	90.7	1050	90.4
1050	90.8	1050	90.4
1050	90.9	1050	90.5
1050	91	1050	90.5
1050	91	1050	90.6
1050	91.1	1050	90.7
1050	91.2	1050	90.7
1050	91.3	1050	90.8
1050	91.3	1050	90.8
1050	91.4	1050	90.9
1050	91.5	1050	90.9
1050	91.5	1050	91
1050	91.6	1050	91
1060	91.6	1060	91
1060	91.7	1060	91
1060	91.7	1060	91.1
1060	91.7	1060	91.1
1060	91.7	1060	91.1
1060	91.7	1060	91.1
1060	91.7	1060	91.1
1060	91.7	1060	91.1
1060	91.7	1060	91.1
1060	91.7	1060	91.1
1060	91.7	1060	91.1
1060	91.7	1060	91.1
1060	91.6	1060	91
1060	91.6	1060	91
1060	91.5	1060	90.9
1060	91.4	1060	90.8
1060	91.4	1060	90.7
1060	91.3	1060	90.7
1060	91.2	1060	90.5
1060	91.2	1060	90.4
1070	91.1	1070	90.3
1070	91.1	1070	90.2
1070	91	1070	90.1
1070	91	1070	90
1070	90.9	1070	89.9
1070	90.9	1070	89.9
1070	90.8	1070	89.8
1070	90.8	1070	89.7
1070	90.8	1070	89.7
1070	90.8	1070	89.7
1070	90.8	1070	89.7
1070	90.8	1070	89.7
1070	90.8	1070	89.8
1070	90.9	1070	89.9
1070	90.9	1070	90
1070	91	1070	90.1
1070	91.1	1070	90.2
1070	91.2	1070	90.4
1070	91.3	1070	90.5
1070	91.5	1070	90.7
1070	91.6	1070	90.8
1080	91.7	1080	91
1080	91.9	1080	91.1
1080	92	1080	91.3
1080	92.1	1080	91.4
1080	92.2	1080	91.5
1080	92.3	1080	91.6
1080	92.4	1080	91.8
1080	92.5	1080	91.9
1080	92.6	1080	92
1080	92.7	1080	92.1
1080	92.7	1080	92.2
1080	92.8	1080	92.3
1080	92.8	1080	92.3
1080	92.9	1080	92.4
1080	92.9	1080	92.5
1080	92.9	1080	92.5
1080	93	1080	92.6
1080	93	1080	92.6
1080	93	1080	92.7
1080	93.1	1080	92.7
1080	93.1	1080	92.7
1090	93.2	1090	92.8
1090	93.2	1090	92.8
1090	93.3	1090	92.9
1090	93.3	1090	92.9
1090	93.4	1090	92.9
1090	93.4	1090	93
1090	93.4	1090	93
1090	93.5	1090	93
1090	93.5	1090	93
1090	93.5	1090	93
1090	93.5	1090	93.1
1090	93.5	1090	93.1
1090	93.6	1090	93.1
1090	93.6	1090	93.1
1090	93.6	1090	93.1
1090	93.6	1090	93.2
1090	93.6	1090	93.2
1090	93.6	1090	93.2
1090	93.7	1090	93.2
1090	93.7	1090	93.2
1090	93.7	1090	93.2
1100	93.7	1100	93.2
1100	93.7	1100	93.2
[truncated: 6,024 more rows]

## Sheet: Supplementary Fig. 12
Fluorescence intensity of the original and reprocessed TSFF samples (Supplementary Fig. 12a)					Fluorescence intensity of the original and reprocessed TSFF samples (Supplementary Fig. 12b)
[truncated: 385 more rows]
